# Supplementary material for: Differential effects of social isolation on oligodendrocyte development in different brain regions: insights from a canine model
Source: Front Cell Neurosci. 2023 Jul 18;17:1201295. doi: 10.3389/fncel.2023.1201295 (PMC10393781; doi:10.3389/fncel.2023.1201295)
Supplement: Supplementary file 7 [file Table_1.xlsx]

## Sheet: PFC-W
gene_id	gene_name	baseMean	log2FoldChange	lfcSE	stat	pvalue	padj	Control1	Control2	Control3	SI1	SI2	SI3
ENSCAFG00845015716	MIB1	471.239	12.4437	1.27918	9.72788	2.29333e-22	3.0366e-18	0	0	0	423.505	1201.8	1202.13
ENSCAFG00845018166	ENSCAFG00845018166	1212.61	2.07492	0.244313	8.49289	2.01567e-17	1.33447e-13	441.894	473.645	479.395	1560.71	2354.54	1965.48
ENSCAFG00845012936	FAM174C	94.0033	-9.92315	1.28125	-7.7449	9.56559e-15	4.22193e-11	188.948	119.561	255.511	0	0	0
ENSCAFG00845006464	CAD	149.65	-6.47563	0.918127	-7.05308	1.74997e-12	5.79283e-09	330.151	479.163	79.8992	1.02544	0	7.66134
ENSCAFG00845029548	TECTB	914.12	-2.62871	0.406526	-6.46627	1.00449e-10	2.66009e-07	1179.4	2039.89	1504.77	302.504	130.808	327.348
ENSCAFG00845022498	GPRASP2	2341.88	1.46805	0.24925	5.88988	3.86487e-09	8.52912e-06	1312.48	1209.4	1207.64	2913.26	4378.79	3029.71
ENSCAFG00845013532	TRMT9B	229.069	-1.88894	0.328336	-5.75305	8.7646e-09	1.65789e-05	406.34	388.113	289.635	114.849	70.3092	105.169
ENSCAFG00845027554	EFCAB10	578.773	3.18095	0.559669	5.68362	1.31872e-08	2.18264e-05	144.251	68.0577	132.333	457.345	1958.85	711.808
ENSCAFG00845013474	NPAS4	69.6565	3.55511	0.642068	5.53697	3.07743e-08	4.07482e-05	13.206	4.5985	14.9811	65.6279	125.902	193.623
ENSCAFG00845025032	THSD7A	1289.68	-1.11967	0.201715	-5.55074	2.84458e-08	4.07482e-05	1913.86	1746.51	1639.6	733.187	822.454	882.447
ENSCAFG00845001803	FAM177A1	1822.99	-2.17193	0.400724	-5.42002	5.95931e-08	7.17339e-05	2814.92	4271.08	1863.48	475.802	935.276	577.386
ENSCAFG00845011634	ZMIZ2	1547.18	2.10321	0.389673	5.39737	6.76258e-08	7.46195e-05	689.762	320.055	742.397	2724.58	3023.29	1783
ENSCAFG00845000206	CHMP2A	1143.52	-1.20165	0.225275	-5.33416	9.59887e-08	9.77682e-05	1530.88	1708.8	1544.72	775.23	567.379	734.096
ENSCAFG00845029327	ST18	685.25	-2.2344	0.424022	-5.26954	1.36767e-07	0.000129352	1235.27	1501.87	655.007	340.445	155.334	223.572
ENSCAFG00845023350	SUSD2	94.5417	-2.76791	0.527434	-5.24789	1.53854e-07	0.000135812	156.441	222.567	117.352	29.7377	9.81058	31.3418
ENSCAFG00845008301	CENPX	862.463	1.30815	0.254163	5.1469	2.64832e-07	0.000193079	525.194	465.368	496.873	1084.91	1545.17	1057.26
ENSCAFG00845009858	FGG	180.093	-3.15021	0.60966	-5.16716	2.3768e-07	0.000193079	360.626	497.557	112.358	51.2718	39.2423	19.5016
ENSCAFG00845015112	FGF4	127.804	-2.44806	0.476197	-5.14086	2.73483e-07	0.000193079	250.915	251.078	148.146	42.0429	19.6212	55.0223
ENSCAFG00845025202	TMEM88B	126.981	-2.55994	0.498197	-5.13842	2.77056e-07	0.000193079	239.74	289.705	121.513	51.2718	35.9721	23.6805
ENSCAFG00845009542	TRA2A	822.137	-1.12361	0.219651	-5.11543	3.13031e-07	0.000207242	1087.97	1248.03	1046.18	464.523	505.245	580.869
ENSCAFG00845025017	ENSCAFG00845025017	387.335	-1.68769	0.332688	-5.07288	3.91832e-07	0.00024706	542.463	487.441	745.726	168.172	140.618	239.591
ENSCAFG00845007785	GUK1	3349.06	2.41292	0.486112	4.96373	6.91535e-07	0.000381525	912.232	882.911	1380.76	3736.69	10263.5	2918.27
ENSCAFG00845011588	TMIE	532.507	1.67398	0.337037	4.96676	6.80798e-07	0.000381525	292.565	245.56	224.717	527.074	838.805	1066.32
ENSCAFG00845013910	RFLNB	1557.32	-1.44814	0.291557	-4.96691	6.80271e-07	0.000381525	2329.34	2359.95	2150.62	1107.47	588.635	807.923
ENSCAFG00845024980	UNG	549.088	1.16769	0.246066	4.74545	2.08047e-06	0.0011019	316.945	306.26	391.173	873.672	730.889	675.591
ENSCAFG00845003893	ATP6V0C	2095.92	2.98394	0.632601	4.71693	2.39431e-06	0.00119877	285.454	432.259	693.292	809.069	3937.31	6418.11
ENSCAFG00845030094	SPPL3	787.404	0.921053	0.19544	4.71271	2.44444e-06	0.00119877	526.21	595.045	511.854	1025.44	1007.22	1058.66
ENSCAFG00845000598	ENSCAFG00845000598	151.096	-1.75425	0.373275	-4.69963	2.60637e-06	0.00123253	211.297	271.311	218.891	71.7805	44.1476	89.1501
ENSCAFG00845028722	CD302	324.916	-1.32661	0.283882	-4.67309	2.96704e-06	0.00135471	584.113	422.142	387.012	188.68	196.212	171.335
ENSCAFG00845005468	ENSCAFG00845005468	103.947	-1.52728	0.33225	-4.59678	4.29078e-06	0.00181804	151.362	177.502	133.998	52.2972	55.5933	52.9329
ENSCAFG00845009901	CILK1	644.493	-1.06746	0.23247	-4.59183	4.39372e-06	0.00181804	899.026	847.963	873.065	469.65	338.465	438.786
ENSCAFG00845015988	ARRDC3	1152.51	-1.36782	0.297044	-4.60478	4.12907e-06	0.00181804	1788.91	2067.48	1126.91	608.084	703.092	620.568
ENSCAFG00845008316	FNDC4	611.901	1.33725	0.293065	4.56298	5.0433e-06	0.00193725	288.501	316.377	435.284	695.246	1028.48	907.52
ENSCAFG00845015177	ZBTB20	2181.48	-1.76314	0.386603	-4.5606	5.10087e-06	0.00193725	3257.83	4906.59	1947.54	1002.88	753.78	1220.24
ENSCAFG00845029789	PTGES2	935.559	1.40267	0.307618	4.55978	5.12075e-06	0.00193725	455.1	426.74	657.504	1081.84	1726.66	1265.51
ENSCAFG00845000340	LIN7B	1192.48	1.74464	0.385979	4.52004	6.18268e-06	0.00227402	528.242	332.931	782.347	1544.31	2454.28	1512.77
ENSCAFG00845013126	ENSCAFG00845013126	104.453	2.98362	0.661619	4.50958	6.49547e-06	0.0023245	10.1585	15.6349	44.111	87.1621	264.886	204.767
ENSCAFG00845019651	FAAH	88.1186	2.59274	0.577629	4.48859	7.16974e-06	0.00249828	17.2694	25.7516	31.6268	88.1875	264.886	100.99
ENSCAFG00845023211	PTPRC	390.885	-1.34686	0.300583	-4.48081	7.43599e-06	0.00252461	467.291	739.438	476.898	245.079	207.657	208.946
ENSCAFG00845007610	LGI2	459.157	1.19247	0.267103	4.46446	8.02716e-06	0.00265719	257.01	250.158	331.249	531.176	654.039	731.31
ENSCAFG00845009584	ZNF608	903.736	-1.62872	0.369074	-4.41299	1.01954e-05	0.00329263	1462.82	1511.99	1125.25	554.761	240.359	527.239
ENSCAFG00845001562	SGPP1	3807.93	-1.385	0.315299	-4.39266	1.11971e-05	0.00353001	6206.84	6860.96	3454.81	2296.98	1868.92	2159.1
ENSCAFG00845019705	PPP2R3A	1337.34	-1.18924	0.271139	-4.38609	1.15407e-05	0.00355372	2200.33	1924.01	1454.83	971.088	691.646	782.153
ENSCAFG00845018379	ECSIT	124.165	2.46077	0.563159	4.36958	1.24488e-05	0.00360447	71.1094	24.8319	19.1425	263.537	155.334	211.035
ENSCAFG00845028022	FAM131A	2138.03	2.54528	0.582671	4.36829	1.25221e-05	0.00360447	589.192	226.246	1060.33	1758.62	5861.82	3331.99
ENSCAFG00845031113	GREM1	370.531	-1.50676	0.344711	-4.37108	1.23632e-05	0.00360447	485.576	716.446	444.439	220.469	134.078	222.179
ENSCAFG00845027784	FDX2	105.798	2.74901	0.631428	4.35363	1.33901e-05	0.00377229	21.3328	22.0728	38.285	121.001	349.911	82.1853
ENSCAFG00845017224	CREB5	1090.79	-1.46376	0.337996	-4.33072	1.48622e-05	0.00409979	1734.05	1891.82	1178.51	796.764	436.571	507.041
ENSCAFG00845003997	ENSCAFG00845003997	615.299	0.873405	0.203168	4.29894	1.71619e-05	0.0046305	431.736	448.813	422.8	863.417	793.022	732.006
ENSCAFG00845006027	ENSCAFG00845006027	101.414	4.8118	1.12038	4.2948	1.74854e-05	0.0046305	3.04755	12.8758	4.9937	373.259	3.27019	211.035
ENSCAFG00845013202	TRIM63	152.857	1.73644	0.4052	4.28538	1.82429e-05	0.00471575	54.8559	51.5032	104.868	193.807	259.98	252.128
ENSCAFG00845025134	C31H21orf91	1495.47	-1.53907	0.359426	-4.28203	1.85197e-05	0.00471575	2497.97	2740.7	1439.02	915.715	515.056	864.338
ENSCAFG00845025614	GRHL1	282.729	-1.79237	0.420108	-4.26645	1.98606e-05	0.00496178	529.257	357.763	431.955	119.976	68.6741	188.748
ENSCAFG00845006941	ARMC3	675.267	-2.05842	0.485842	-4.2368	2.26729e-05	0.00526686	1102.2	1529.46	637.529	344.547	116.092	321.776
ENSCAFG00845020870	TIMM10	1910.59	1.02034	0.240305	4.246	2.17619e-05	0.00526686	1162.13	1088.92	1533.07	2417.98	2889.22	2372.23
ENSCAFG00845028931	PLA2R1	776.481	-1.87713	0.442869	-4.23855	2.24964e-05	0.00526686	1056.48	1444.85	1163.53	291.224	160.24	542.562
ENSCAFG00845029922	ENSCAFG00845029922	611.039	8.38817	1.97956	4.23738	2.2614e-05	0.00526686	0	0	10.8197	1538.15	295.953	1821.31
ENSCAFG00845028903	ENSCAFG00845028903	487.31	-1.38381	0.327254	-4.22856	2.35195e-05	0.00536934	658.27	942.692	514.351	290.198	217.468	300.882
ENSCAFG00845021426	NDUFA1	6323.97	1.40091	0.332723	4.21043	2.54884e-05	0.00560819	4617.03	2616.54	3188.48	6459.22	11529.1	9533.49
ENSCAFG00845022652	FKBP1B	461.33	1.55042	0.368197	4.21085	2.54407e-05	0.00560819	163.552	226.246	313.771	491.184	892.763	680.466
ENSCAFG00845025745	BCAP29	252.607	2.11465	0.502607	4.20737	2.58364e-05	0.00560819	85.3313	41.3865	157.302	532.201	367.897	331.527
ENSCAFG00845003805	ENSCAFG00845003805	41.5273	-2.46942	0.587906	-4.20037	2.66477e-05	0.00561126	60.9509	100.247	50.7693	12.3052	8.17549	16.7156
ENSCAFG00845004573	C10orf105	96.5335	-3.10497	0.739918	-4.19638	2.71219e-05	0.00561126	92.4423	346.727	80.7315	27.6868	6.54039	25.0735
ENSCAFG00845023516	TMTC4	1265.08	-1.32912	0.316654	-4.19738	2.7002e-05	0.00561126	1753.36	2370.98	1306.69	842.909	560.838	755.687
ENSCAFG00845027883	ENSCAFG00845027883	45.0006	-2.49217	0.595176	-4.18728	2.82321e-05	0.00575109	61.9668	114.043	54.0984	11.2798	9.81058	18.8051
ENSCAFG00845000090	DKKL1	93.7659	1.35449	0.324095	4.17931	2.92392e-05	0.00586601	48.7608	53.3426	55.763	129.205	143.889	131.636
ENSCAFG00845002800	CCDC9	61.206	2.57191	0.61716	4.16734	3.08177e-05	0.00600085	6.09509	14.7152	31.6268	105.62	114.457	94.722
ENSCAFG00845022357	CD44	617.256	-1.69432	0.406411	-4.16899	3.05952e-05	0.00600085	1303.33	885.67	642.523	338.394	170.05	363.565
ENSCAFG00845030626	ENSCAFG00845030626	857.357	2.09228	0.503238	4.15763	3.21565e-05	0.00617079	212.312	169.225	595.083	955.707	1690.69	1521.12
ENSCAFG00845008014	CBLN3	49.3268	-2.1323	0.513972	-4.14868	3.34402e-05	0.00619267	70.0936	112.203	58.2598	17.4324	21.2563	16.7156
ENSCAFG00845012904	CYP39A1	371.648	-1.32613	0.320094	-4.14293	3.42891e-05	0.00619267	637.953	572.973	383.683	259.435	186.401	189.444
ENSCAFG00845015952	ENSCAFG00845015952	76.5515	2.66695	0.644451	4.13833	3.49837e-05	0.00619267	13.206	13.7955	34.9559	79.984	228.914	88.4536
ENSCAFG00845017400	RIPK1	211.54	-1.25688	0.303762	-4.13772	3.50767e-05	0.00619267	238.725	324.654	332.081	145.612	106.281	121.885
ENSCAFG00845027801	RAB7B	2141.23	-1.53793	0.370496	-4.151	3.31025e-05	0.00619267	3084.12	2967.87	3506.41	1586.35	600.081	1102.54
ENSCAFG00845027818	FAM214A	1833.69	-1.16986	0.282538	-4.14054	3.46489e-05	0.00619267	2601.59	2936.6	2077.38	839.832	1362.04	1184.72
ENSCAFG00845016236	TP53INP1	421.048	-1.4288	0.345669	-4.13344	3.57379e-05	0.00620008	614.589	742.197	487.718	255.334	147.159	279.291
ENSCAFG00845021672	ENSCAFG00845021672	1173.03	1.35157	0.327145	4.13141	3.60551e-05	0.00620008	555.669	468.127	957.126	1603.78	1765.91	1687.58
ENSCAFG00845023529	CP	1076.55	-1.20117	0.290978	-4.12806	3.65844e-05	0.00621044	1612.15	1435.65	1454.83	884.951	501.975	569.725
ENSCAFG00845010426	IQGAP2	1207.67	-1.56344	0.379752	-4.11701	3.83818e-05	0.00625433	2062.17	1988.39	1365.78	836.756	341.735	651.214
ENSCAFG00845018079	FAT1	1431.71	-1.19399	0.29036	-4.11212	3.92047e-05	0.00625433	2003.25	2456.52	1519.75	975.19	678.565	956.971
ENSCAFG00845019749	GOLIM4	490.567	-0.96165	0.2338	-4.11313	3.9033e-05	0.00625433	661.318	609.761	675.814	318.911	291.047	386.549
ENSCAFG00845029565	ABCA9	2076.21	-1.63584	0.397683	-4.11344	3.89814e-05	0.00625433	3975.02	3573.03	1877.63	1442.79	701.457	887.322
ENSCAFG00845029661	HRAS	1577.75	1.19829	0.290987	4.11804	3.82111e-05	0.00625433	913.248	782.664	1176.02	2237.5	2684.83	1672.26
ENSCAFG00845024246	UROD	1085.66	1.44222	0.351687	4.10088	4.11585e-05	0.00641152	494.719	435.018	821.464	1672.49	1937.59	1152.68
ENSCAFG00845027985	SH3PXD2A	1337.32	-1.36057	0.331664	-4.10224	4.09168e-05	0.00641152	2382.17	1648.1	1746.96	960.834	485.624	800.262
ENSCAFG00845026405	ENSCAFG00845026405	430.114	-1.21201	0.295982	-4.09488	4.22395e-05	0.00650342	601.383	730.241	472.737	284.046	206.022	286.255
ENSCAFG00845017036	SMAD7	221.49	-1.98125	0.484641	-4.08807	4.34984e-05	0.00654502	395.165	193.137	473.569	115.874	47.4178	103.776
ENSCAFG00845028282	ENSCAFG00845028282	555.94	-1.02478	0.250647	-4.08853	4.34121e-05	0.00654502	695.857	787.262	753.217	448.116	338.465	312.722
ENSCAFG00845010582	TNC	130.62	-2.02195	0.494977	-4.08494	4.40884e-05	0.00655926	205.202	321.895	102.371	52.2972	44.1476	57.8083
ENSCAFG00845014687	TLCD2	92.2779	-2.22106	0.544718	-4.07745	4.55329e-05	0.0066989	145.266	116.802	195.587	39.992	11.4457	44.5751
ENSCAFG00845023443	SPTLC3	543.078	-1.38652	0.340279	-4.07465	4.60829e-05	0.00670531	811.663	863.598	684.137	378.386	181.496	339.188
ENSCAFG00845002617	QKI	16559.6	-1.41041	0.346552	-4.06984	4.70462e-05	0.00677107	32022.6	25600.7	14574.9	10366.1	7060.35	9732.69
ENSCAFG00845021660	ENSCAFG00845021660	642.105	0.846975	0.208279	4.06654	4.77162e-05	0.00679366	467.291	416.624	491.88	787.535	891.128	798.172
ENSCAFG00845000129	CDH20	1016.12	-1.81116	0.446546	-4.05592	4.99366e-05	0.00703415	1687.33	2152.1	907.189	573.219	237.089	539.776
ENSCAFG00845002762	CAST	2200.43	-1.261	0.31147	-4.04856	5.15339e-05	0.00710792	3743.4	3219.87	2354.53	1579.17	918.925	1386.7
ENSCAFG00845020320	ACOT13	1020.56	1.62151	0.400426	4.04948	5.13321e-05	0.00710792	486.592	532.506	481.892	916.74	2495.16	1210.49
ENSCAFG00845007156	ENSCAFG00845007156	294.92	1.46988	0.364075	4.03729	5.40722e-05	0.00738113	121.902	125.079	221.387	424.531	529.772	346.85
ENSCAFG00845029989	TSTD1	1402.27	2.98524	0.743002	4.01781	5.87422e-05	0.0079368	541.448	112.203	289.635	1611.99	5287.9	570.422
ENSCAFG00845009825	SERP2	3595.37	1.3655	0.340364	4.01189	6.02347e-05	0.00805623	2136.33	1311.49	2582.58	4690.35	6703.9	4147.57
ENSCAFG00845003466	CD247	711.367	1.28032	0.32008	3.99998	6.33467e-05	0.00838774	497.766	373.398	372.863	750.619	1370.21	903.342
ENSCAFG00845007620	ELOVL7	2211.25	-1.78776	0.448584	-3.98534	6.73848e-05	0.00883408	4414.88	4007.13	1866.81	1543.28	639.323	796.083
ENSCAFG00845005776	KIF27	95.6611	-1.50913	0.379838	-3.9731	7.09429e-05	0.00888028	120.886	185.779	118.184	49.2209	49.0529	50.8434
ENSCAFG00845007494	ITGB8	3707.31	-1.31014	0.329794	-3.97261	7.10906e-05	0.00888028	6023.99	6211.65	3617.94	2422.08	1497.75	2470.43
ENSCAFG00845008197	RAC3	2989.23	1.82165	0.457875	3.9785	6.93525e-05	0.00888028	1225.11	709.088	2019.95	3325.49	7079.97	3575.76
ENSCAFG00845014817	GEM	111.586	-1.72395	0.433601	-3.97589	7.01163e-05	0.00888028	179.805	229.925	104.868	59.4753	42.5125	52.9329
ENSCAFG00845023423	SLC8B1	348.435	-1.1886	0.298594	-3.98066	6.87248e-05	0.00888028	464.243	604.242	386.18	215.342	178.226	242.377
ENSCAFG00845023170	CD83	826.83	-1.52059	0.383335	-3.96673	7.28647e-05	0.00901684	1771.64	1143.19	764.036	551.685	389.153	341.278
ENSCAFG00845027208	MRPS7	1213.87	0.882702	0.223017	3.958	7.55786e-05	0.00926608	918.328	756.912	884.717	1433.56	1826.4	1463.32
ENSCAFG00845008673	ENSCAFG00845008673	235.47	1.316	0.333375	3.94751	7.89693e-05	0.00948613	127.997	125.999	149.811	256.359	454.557	298.096
ENSCAFG00845014780	LY6H	794.668	1.66622	0.422274	3.94583	7.95227e-05	0.00948613	231.614	269.472	640.858	1277.69	1075.89	1272.48
ENSCAFG00845021017	LPAR4	93.7451	-1.78868	0.453264	-3.94622	7.93949e-05	0.00948613	135.108	207.852	94.048	43.0683	34.337	48.0575
ENSCAFG00845000791	ENSCAFG00845000791	638.765	1.2113	0.307483	3.93941	8.16811e-05	0.0096566	277.327	495.718	382.85	749.594	902.574	1024.53
ENSCAFG00845006281	ATL3	1857.56	-1.1105	0.282282	-3.93402	8.3536e-05	0.00978849	2959.17	2714.03	1946.71	1220.27	920.56	1384.61
ENSCAFG00845003116	APRT	1111.71	1.48529	0.378512	3.92403	8.70791e-05	0.0100262	554.654	492.959	706.609	1164.9	2534.4	1216.76
ENSCAFG00845008618	PNOC	156.968	1.56592	0.398928	3.92533	8.66116e-05	0.0100262	87.363	52.4229	97.3772	191.757	312.304	200.588
ENSCAFG00845012863	RNF213	373.804	-1.68054	0.428795	-3.91921	8.88395e-05	0.0101407	583.097	737.599	391.173	157.917	106.281	266.754
ENSCAFG00845029417	MFAP5	303.544	-1.21381	0.310472	-3.90955	9.2467e-05	0.0104646	535.352	366.96	370.366	222.52	170.05	156.013
ENSCAFG00845029228	LRATD1	890.604	-1.79998	0.461625	-3.89923	9.64972e-05	0.0108281	2299.88	1156.06	696.621	328.14	338.465	524.453
ENSCAFG00845015140	NME1	2766.16	1.18974	0.305494	3.89447	9.84121e-05	0.0109502	1343.97	1451.29	2262.15	3031.19	4511.23	3997.13
ENSCAFG00845019517	TC2N	341.846	1.53295	0.39426	3.88818	0.000101	0.0111445	117.838	152.67	255.511	363.004	622.972	539.08
ENSCAFG00845019253	BTG2	183.102	-1.21924	0.314181	-3.88071	0.000104153	0.011304	294.596	228.085	247.188	132.281	85.0251	111.438
ENSCAFG00845023250	POLG2	2211.8	-0.766296	0.197455	-3.88087	0.000104082	0.011304	2904.31	3000.06	2451.91	1663.26	1726.66	1524.61
ENSCAFG00845018225	WNT8A	66.0774	1.97949	0.510649	3.87642	0.000106003	0.0114112	19.3011	21.1531	39.1173	96.391	143.889	76.6134
ENSCAFG00845009293	LRRC73	496.159	1.63872	0.423922	3.86562	0.000110806	0.0117765	166.599	160.028	396.167	714.729	909.114	630.319
ENSCAFG00845016306	MOBP	27282	-1.70333	0.441087	-3.86167	0.000112616	0.0117765	50887.9	40521.9	33827.3	19706.8	5619.83	13128.1
ENSCAFG00845022238	ENSCAFG00845022238	120.026	-1.41658	0.366849	-3.86149	0.000112696	0.0117765	141.203	221.647	161.463	78.9586	55.5933	61.2907
ENSCAFG00845024662	MGST3	12423.5	1.3325	0.345124	3.86094	0.000112953	0.0117765	5812.69	5448.3	9924.15	13030.2	22853.8	17472
ENSCAFG00845012908	CHRNA3	86.3502	1.43391	0.372054	3.85405	0.00011618	0.0120183	40.634	49.6638	49.1047	103.569	155.334	119.795
ENSCAFG00845027200	KCNF1	1226.94	1.39716	0.363234	3.84644	0.000119848	0.0123016	431.736	558.257	1035.36	1746.32	1718.49	1871.46
ENSCAFG00845010718	RAB24	156.576	1.35104	0.351891	3.83938	0.000123344	0.0125631	74.157	69.8971	119.849	229.698	245.265	200.588
ENSCAFG00845013065	CHRNA5	132.298	1.54948	0.403825	3.837	0.000124548	0.0125889	41.6498	65.2986	94.8803	181.502	189.671	220.786
ENSCAFG00845020022	NFE2L2	1288.15	-1.12819	0.295066	-3.8235	0.000131572	0.0130988	1808.21	1892.74	1603.81	1066.45	570.649	787.028
ENSCAFG00845026931	ENSCAFG00845026931	56.9	-2.10961	0.551701	-3.82383	0.000131393	0.0130988	79.2362	138.875	59.9244	18.4579	16.351	28.5559
ENSCAFG00845003414	PLEKHH1	3760.32	-1.7436	0.457168	-3.81392	0.000136782	0.0134158	6888.47	6333.97	4153.09	2699.97	752.145	1734.25
ENSCAFG00845028968	ARHGDIG	2577.4	1.67394	0.438733	3.8154	0.000135961	0.0134158	1245.43	762.431	1681.21	3521.35	6010.62	2243.38
ENSCAFG00845006499	MYL6	6860.13	1.00032	0.262979	3.8038	0.00014249	0.0137717	5426.67	3692.59	4598.37	7503.12	10956.8	8983.27
ENSCAFG00845017453	ENSCAFG00845017453	3869.85	1.67824	0.44105	3.8051	0.000141749	0.0137717	1200.73	1434.73	2891.35	3963.31	8813.17	4915.79
ENSCAFG00845018550	IGF2BP2	270.117	-1.19256	0.314636	-3.79027	0.000150485	0.0143943	297.644	400.069	431.123	192.782	124.267	174.818
ENSCAFG00845024936	IGFBP5	846.887	-1.9556	0.516335	-3.78746	0.000152194	0.0143943	1975.83	1367.59	697.454	575.27	178.226	286.952
ENSCAFG00845029724	MRPS28	688.989	0.93574	0.247002	3.78839	0.000151624	0.0143943	510.972	529.747	379.521	948.528	806.103	959.06
ENSCAFG00845010372	LAMTOR2	3695.42	1.21527	0.321255	3.78287	0.000155029	0.0145585	2358.8	1368.51	2947.12	4976.44	5421.98	5099.67
ENSCAFG00845013804	HACD1	180.49	-1.72883	0.458049	-3.77433	0.000160437	0.0149602	187.932	189.458	454.427	97.4164	78.4847	75.2204
ENSCAFG00845020798	ENSCAFG00845020798	1458.59	-1.61444	0.428133	-3.77088	0.000162673	0.0150626	2723.49	2468.47	1407.39	862.392	361.357	928.415
ENSCAFG00845008750	UQCC3	741.571	0.938776	0.249406	3.76404	0.000167187	0.0153731	497.766	471.806	554.301	976.215	1160.92	788.421
ENSCAFG00845017728	DLA-DQA1	341.657	-1.54626	0.41114	-3.76091	0.000169297	0.0154598	521.131	698.052	309.609	155.866	129.173	236.109
ENSCAFG00845001602	DENND2D	119.945	-1.22051	0.325041	-3.75494	0.000173383	0.0156175	145.266	183.02	173.947	69.7297	85.0251	62.6837
ENSCAFG00845008424	TPPP3	8263.77	-1.23078	0.327767	-3.75506	0.000173301	0.0156175	14908.6	11815.4	8045.69	6338.22	3795.06	4679.69
ENSCAFG00845011056	TAFA4	175.736	2.34074	0.623927	3.75162	0.000175695	0.0157188	29.4596	34.0289	109.861	138.434	410.409	332.224
ENSCAFG00845020797	PCDH9	4154.15	-1.20841	0.322271	-3.74966	0.000177072	0.0157357	7109.93	6440.65	3847.65	2130.86	2235.18	3160.65
ENSCAFG00845007741	KCTD17	2747.15	1.35415	0.361685	3.74401	0.000181104	0.0158559	1150.96	1438.41	2044.09	2650.75	5480.85	3717.84
ENSCAFG00845013275	SAMD9L	353.549	-0.936321	0.250234	-3.74178	0.000182719	0.0158559	487.608	520.55	385.347	229.698	245.265	252.824
ENSCAFG00845016492	ZKSCAN8	816.136	-0.803525	0.214783	-3.7411	0.000183215	0.0158559	1120.48	994.195	1000.4	647.05	513.421	621.265
ENSCAFG00845022167	SLC15A2	1421.63	-1.08534	0.289903	-3.74379	0.000181264	0.0158559	2177.98	2317.64	1301.69	899.308	949.992	883.143
ENSCAFG00845001657	NDUFAB1	5777.6	1.26302	0.337969	3.7371	0.000186157	0.0159954	3378.71	2369.15	4446.89	6304.38	10822.7	7343.74
ENSCAFG00845026357	AGAP1	146.252	-1.87211	0.501149	-3.73563	0.000187244	0.0159954	229.582	298.902	159.798	28.7122	91.5654	68.9521
ENSCAFG00845016126	NMS	224.636	-1.32672	0.355695	-3.72995	0.00019152	0.0162559	306.786	400.069	258.84	134.332	88.2953	159.495
ENSCAFG00845027316	TAMALIN	440.991	1.56653	0.420662	3.72397	0.000196115	0.0165399	127.997	174.743	364.54	710.627	642.593	625.444
ENSCAFG00845029366	GPAM	4771.56	-1.08047	0.290337	-3.72144	0.000198094	0.016601	6943.33	7213.2	5284.17	2966.59	2269.52	3952.55
ENSCAFG00845007378	LRIG3	488.855	-1.2793	0.345302	-3.70489	0.000211486	0.0176119	637.953	981.319	458.588	290.198	264.886	300.185
ENSCAFG00845001737	SELENOP	19478.6	-1.32279	0.357811	-3.6969	0.000218247	0.0180613	36323.7	26263.8	20908.6	14731.4	6970.42	11673.8
ENSCAFG00845007053	DGKI	787.642	-1.37713	0.372997	-3.69206	0.000222445	0.0182891	1056.48	1419.1	938.816	569.117	248.535	493.808
ENSCAFG00845012827	SF3B5	247.924	0.997517	0.270404	3.68899	0.000225143	0.0182891	179.805	140.714	176.444	301.478	312.304	376.799
ENSCAFG00845024602	SNAP25	24690.8	1.94244	0.52635	3.69039	0.000223913	0.0182891	5746.66	6252.11	18586.6	21355.7	56386.3	39817.4
ENSCAFG00845019239	CCK	13081.8	2.23722	0.607203	3.68447	0.000229179	0.0185034	2663.56	1803.53	9266.65	14413.5	34914.2	15429.2
ENSCAFG00845020980	FAR1	2062.95	-1.38831	0.377426	-3.67836	0.000234741	0.0188376	4217.81	2492.38	2248	1473.55	724.348	1221.64
ENSCAFG00845003518	ATP5J2	16319.7	1.85862	0.505741	3.67504	0.000237814	0.0189692	8764.75	4555.27	7843.44	17035.6	47036.8	12682.3
ENSCAFG00845025779	KLHL4	146.957	-1.29311	0.352124	-3.6723	0.000240379	0.019059	208.249	223.487	195.587	113.823	60.4986	80.0958
ENSCAFG00845008220	IFT27	3034.22	2.43804	0.66517	3.66529	0.000247059	0.0194721	214.344	607.921	2013.29	3359.33	7084.88	4925.54
ENSCAFG00845022269	COX5B	10442.9	1.17857	0.322511	3.65436	0.000257827	0.0202005	7480.71	4324.43	7393.17	13070.2	18684.3	11704.4
ENSCAFG00845001371	STX8	2561.96	0.893813	0.245303	3.64371	0.000268735	0.0208727	1980.91	1455.88	1940.89	2819.95	3831.03	3343.13
ENSCAFG00845003486	SLC14A1	1051.57	-1.08083	0.296694	-3.64292	0.000269559	0.0208727	1152.99	1740.07	1393.24	632.694	533.042	857.373
ENSCAFG00845006076	FABP3	1007.54	1.3479	0.370921	3.63392	0.000279146	0.0212794	647.096	420.303	637.529	838.807	1756.09	1745.39
ENSCAFG00845007258	ASF1A	371.291	-0.965842	0.265854	-3.63297	0.000280176	0.0212794	470.338	425.821	578.437	233.799	228.914	290.434
ENSCAFG00845010336	ATP5MC1	12919.8	1.20472	0.331418	3.63506	0.000277921	0.0212794	8508.75	5590.85	9354.87	13345	24410.4	16308.9
ENSCAFG00845015282	FAM172A	856.948	-0.905163	0.249219	-3.63199	0.000281239	0.0212794	1038.2	1249.87	1066.16	555.786	505.245	726.434
ENSCAFG00845003986	TTC9B	7496.03	1.93096	0.532668	3.62507	0.000288883	0.0217335	3063.8	1005.23	5275.01	9861.62	16131.9	9638.66
ENSCAFG00845017942	FGF1	7895.19	-1.48317	0.40936	-3.62315	0.000291034	0.0217717	17235.9	9109.62	8546.72	5836.78	2542.58	4099.51
ENSCAFG00845011443	ZNF462	435.597	-1.41445	0.390749	-3.61984	0.000294785	0.0219284	548.559	838.766	515.184	305.58	137.348	268.147
ENSCAFG00845015557	KTN1	2404.02	-1.0821	0.299076	-3.61815	0.000296722	0.0219491	4025.81	2977.07	2796.47	1741.19	1087.34	1796.24
ENSCAFG00845000200	UBE2M	3257.73	1.11249	0.307702	3.61548	0.000299787	0.0220063	2541.65	1706.04	1932.56	3929.47	5973.01	3463.62
ENSCAFG00845008462	CRELD1	1360.61	1.05318	0.291369	3.61459	0.000300819	0.0220063	691.793	812.094	1150.22	1489.96	2009.53	2010.06
ENSCAFG00845003215	HCFC1R1	1254.03	1.08733	0.301141	3.61069	0.000305383	0.0221066	823.854	629.074	953.797	1349.47	2210.65	1557.34
ENSCAFG00845019428	SCD5	4730.11	-0.924974	0.256185	-3.61057	0.000305529	0.0221066	5994.53	6742.31	5855.95	3262.94	2480.44	4044.49
ENSCAFG00845000033	ENSCAFG00845000033	532.584	1.27133	0.353015	3.60135	0.000316567	0.0222961	280.374	225.326	429.458	578.346	949.992	732.006
ENSCAFG00845003703	ZFP36L1	1122.41	-1.1596	0.321924	-3.6021	0.000315653	0.0222961	1339.9	2137.38	1176.02	800.866	555.933	724.345
ENSCAFG00845013226	CDK6	300.633	-1.4289	0.3962	-3.60651	0.000310341	0.0222961	405.324	641.03	269.66	190.731	134.078	162.978
ENSCAFG00845017494	FRG1	2075.12	-0.968901	0.268916	-3.60298	0.000314585	0.0222961	2642.22	3396.45	2202.22	1673.51	1286.82	1249.49
ENSCAFG00845027849	METTL26	5335.22	1.4405	0.399536	3.60544	0.000311628	0.0222961	2260.26	2200.84	4156.42	5451.22	11568.3	6374.23
ENSCAFG00845005509	HNRNPU	4199.21	-0.93849	0.26081	-3.59837	0.000320221	0.0224341	5286.48	6644.83	4627.5	3049.65	2292.41	3294.38
ENSCAFG00845010242	IFI6	2469.92	1.97833	0.550381	3.59448	0.00032504	0.0225332	539.416	641.03	1818.54	1908.34	5878.17	4034.04
ENSCAFG00845011471	MFSD3	179.549	1.90614	0.530171	3.59534	0.000323973	0.0225332	63.9985	42.3062	119.849	199.96	451.287	199.891
ENSCAFG00845000107	SMIM17	256.537	1.93401	0.538913	3.58872	0.000332309	0.0228384	72.1253	62.5395	183.935	230.723	603.351	386.549
ENSCAFG00845023509	TUBB4B	5164.21	1.11495	0.310839	3.58691	0.000334616	0.0228384	2497.97	2774.73	4513.47	5903.44	8321.01	6974.6
ENSCAFG00845027782	SLC9A3	167.708	-1.51314	0.421842	-3.58697	0.000334538	0.0228384	153.393	374.318	217.226	78.9586	93.2005	89.1501
ENSCAFG00845011784	MYO1D	1007.54	-1.41099	0.393599	-3.58485	0.000337273	0.0229017	1788.91	1601.2	1004.57	798.815	338.465	513.31
ENSCAFG00845024032	H2AZ1	5167.37	0.757957	0.211603	3.58197	0.000341009	0.0230372	3736.29	3930.79	3852.64	5494.29	7599.93	6390.25
ENSCAFG00845021983	ENSCAFG00845021983	1362.17	-1.35248	0.377731	-3.58053	0.000342904	0.0230476	2449.21	1838.48	1588	901.358	420.22	975.776
ENSCAFG00845004899	SRARP	209.892	1.0419	0.291354	3.57607	0.000348801	0.023228	141.203	118.641	151.476	229.698	318.844	299.489
ENSCAFG00845020888	PDLIM5	3580.91	-1.35948	0.380185	-3.57585	0.000349096	0.023228	6557.31	4449.5	4455.21	2932.75	1169.09	1921.6
ENSCAFG00845024931	AURKAIP1	1619.26	1.18898	0.332747	3.57321	0.000352636	0.0233462	1040.23	707.249	1213.47	1900.13	3042.92	1811.56
ENSCAFG00845008950	FAM126A	1009.04	-0.88393	0.247536	-3.57091	0.000355737	0.0234344	1382.57	1514.74	1030.37	752.67	642.593	731.31
ENSCAFG00845007220	CARMIL2	224.517	1.32257	0.370631	3.56843	0.000359123	0.0235097	108.696	88.2911	187.264	298.402	343.37	321.08
ENSCAFG00845008090	MYO6	1184.56	-1.07844	0.302297	-3.56748	0.000360432	0.0235097	1989.03	1775.02	1059.5	813.171	745.604	725.041
ENSCAFG00845010002	SURF2	599.372	1.41195	0.395948	3.566	0.000362469	0.0235245	293.58	247.399	440.278	580.397	1280.28	754.294
ENSCAFG00845010078	CACNB4	686.521	2.25433	0.632397	3.56474	0.000364211	0.0235245	119.87	120.481	472.737	1326.91	1618.75	460.377
ENSCAFG00845023418	PRRG1	2283.21	-1.48245	0.416924	-3.55568	0.000377001	0.0242324	4719.63	3258.49	2112.34	1635.57	696.551	1276.66
ENSCAFG00845002811	MYOM1	94.9153	-1.52581	0.429368	-3.55362	0.000379964	0.0242917	147.298	172.903	104.035	46.1446	34.337	64.7731
ENSCAFG00845007010	ANXA7	393.058	2.00231	0.563999	3.5502	0.000384946	0.0242917	129.013	55.1819	286.306	624.491	827.359	436
ENSCAFG00845019531	ENSCAFG00845019531	194.594	-2.15377	0.606357	-3.55199	0.000382325	0.0242917	240.756	558.257	154.805	122.027	40.8774	50.8434
ENSCAFG00845030478	EHD4	696.09	-1.27287	0.358556	-3.54998	0.000385262	0.0242917	1058.51	996.954	901.363	471.701	225.643	522.364
ENSCAFG00845002265	ATP4A	2191.58	1.10692	0.312497	3.54218	0.00039684	0.0247901	1377.49	1213.08	1577.18	2526.67	4195.66	2259.4
ENSCAFG00845030112	TRAK2	5781.27	-1.18551	0.33469	-3.54213	0.000396912	0.0247901	10351.5	7417.37	6327.85	4093.54	2298.95	4198.41
ENSCAFG00845028644	DBX2	1548.81	-0.73441	0.207427	-3.54057	0.000399268	0.0248202	1966.68	2059.21	1776.93	1024.41	1303.17	1162.43
ENSCAFG00845006084	ZEB2	4101.82	-1.09611	0.309844	-3.53761	0.00040377	0.0249828	6231.22	6193.25	4345.35	3196.28	1782.26	2862.55
ENSCAFG00845006568	ENSCAFG00845006568	769.922	1.28315	0.363289	3.53203	0.000412387	0.0251744	545.511	306.26	492.712	1058.25	1466.68	750.115
ENSCAFG00845008868	FAM180A	43.7517	-2.12911	0.603237	-3.52948	0.000416373	0.0251744	46.7291	103.006	64.9181	19.4833	8.17549	20.1981
ENSCAFG00845015333	COL4A4	276.392	-1.49136	0.422414	-3.53056	0.000414679	0.0251744	377.896	501.236	345.398	222.52	81.7549	129.546
ENSCAFG00845019934	NKTR	751.148	-1.2081	0.341896	-3.53354	0.000410033	0.0251744	956.93	1325.29	863.91	302.504	467.638	590.62
ENSCAFG00845021816	KRTAP11-1	41.4726	-2.53002	0.716353	-3.5318	0.000412734	0.0251744	95.4898	76.335	41.6142	8.20349	4.90529	22.2875
ENSCAFG00845000627	PDGFD	232.068	1.86136	0.528255	3.52359	0.000425735	0.0254126	78.2204	56.1016	165.624	196.884	516.691	378.888
ENSCAFG00845000998	CRB1	597.627	-1.41797	0.402717	-3.52101	0.00042991	0.0254126	785.251	1248.95	576.773	396.844	206.022	371.923
ENSCAFG00845014039	CKS1B	1690.23	1.0182	0.28913	3.52159	0.000428965	0.0254126	1197.69	917.86	1235.11	2094.97	2944.81	1750.96
ENSCAFG00845017874	SCG2	7973.23	1.59928	0.454162	3.52138	0.000429308	0.0254126	2656.45	2299.25	6914.61	9109.98	15096.9	11762.2
ENSCAFG00845025354	ANKRD44	753.366	-1.27959	0.362997	-3.52508	0.000423348	0.0254126	1287.08	1267.35	648.349	538.354	331.925	447.144
ENSCAFG00845009441	C8orf76	200.975	2.0319	0.577442	3.5188	0.000433498	0.0254473	42.6657	75.4153	119.017	340.445	127.538	500.773
ENSCAFG00845015437	NAPRT	58.2878	-2.53914	0.7219	-3.5173	0.000435963	0.0254473	51.8083	195.896	50.7693	25.6359	13.0808	12.5367
ENSCAFG00845030170	OASL	48.2448	-1.7003	0.483436	-3.51712	0.000436262	0.0254473	52.8242	88.2911	80.7315	21.5342	19.6212	26.4664
ENSCAFG00845003006	ENSCAFG00845003006	650.904	-0.938477	0.267211	-3.51212	0.000444544	0.0255681	842.139	961.086	765.701	449.141	348.276	539.08
ENSCAFG00845009512	ENSCAFG00845009512	1004.31	1.29197	0.368489	3.50613	0.000454674	0.0255681	489.639	462.609	793.999	972.114	1965.39	1342.13
ENSCAFG00845009606	ENSCAFG00845009606	430.946	1.82473	0.519687	3.51122	0.000446062	0.0255681	127.997	84.6123	356.217	583.473	686.741	746.632
ENSCAFG00845010696	FMNL2	11890.3	-1.33018	0.37886	-3.51101	0.000446401	0.0255681	21492.3	17610.4	11941.6	8023.01	3860.46	8414.24
ENSCAFG00845014220	C20orf27	2995.08	1.23741	0.35299	3.50552	0.000455712	0.0255681	1451.65	1432.89	2466.06	3271.14	5798.06	3550.68
ENSCAFG00845016298	RELL2	651.181	1.82526	0.519343	3.51456	0.000440487	0.0255681	131.045	208.772	519.345	703.449	1350.59	993.885
ENSCAFG00845016370	ENSCAFG00845016370	3509.04	-1.72505	0.491712	-3.50826	0.000451055	0.0255681	5513.01	6574.93	4079.02	2109.32	557.568	2220.4
ENSCAFG00845020170	ENSCAFG00845020170	1450.47	1.29072	0.36813	3.50614	0.000454654	0.0255681	689.762	706.329	1127.74	1461.25	2970.97	1746.79
ENSCAFG00845028041	SELENOI	3741.38	-1.06062	0.30245	-3.50676	0.000453597	0.0255681	6120.49	5448.3	3607.12	2469.25	1891.81	2911.31
ENSCAFG00845002572	ENSCAFG00845002572	4538.06	0.90521	0.259402	3.4896	0.000483737	0.0258017	2955.11	2855.67	3665.38	5267.67	7474.03	5010.52
ENSCAFG00845003856	APBB1IP	225.998	-1.16714	0.334145	-3.49291	0.00047779	0.0258017	330.151	372.478	237.201	156.892	104.646	154.62
ENSCAFG00845005029	AFG3L2	1378.08	0.873157	0.250352	3.48772	0.000487155	0.0258017	761.887	1064.09	1094.45	1830.4	1554.98	1962.7
ENSCAFG00845006158	ERBB3	523.665	-1.66282	0.476253	-3.49147	0.000480372	0.0258017	788.299	713.687	887.214	429.658	107.916	215.214
ENSCAFG00845006665	TSNAXIP1	44.4852	1.7695	0.50692	3.49069	0.000481771	0.0258017	23.3645	12.8758	24.1362	77.9332	73.5794	55.0223
ENSCAFG00845006874	CD74	1239.43	-1.07624	0.307962	-3.49472	0.00047456	0.0258017	1880.34	1767.66	1399.07	889.053	533.042	967.418
ENSCAFG00845010413	WASF2	1223.89	-1.40302	0.401704	-3.49268	0.000478198	0.0258017	2104.84	1768.58	1457.33	910.587	330.29	771.706
ENSCAFG00845011944	COMMD5	923.787	0.833397	0.238434	3.49529	0.000473546	0.0258017	657.254	607.921	725.751	1051.07	1427.44	1073.28
ENSCAFG00845016875	TMEM260	809.48	-0.818059	0.23406	-3.49508	0.000473921	0.0258017	1181.43	1064.09	853.923	634.745	564.109	558.581
ENSCAFG00845017763	GABRA5	575.852	1.13594	0.324489	3.50071	0.000464028	0.0258017	323.04	251.998	505.196	759.848	779.941	835.086
ENSCAFG00845018286	SCN7A	3368.51	-1.93943	0.555624	-3.49055	0.000482032	0.0258017	8122.73	5284.59	2625.02	2507.19	644.228	1027.32
ENSCAFG00845019026	MDH1	44119.1	1.56198	0.447567	3.48993	0.000483156	0.0258017	14015.7	16868.2	36087.8	42238.7	95046.6	60457.7
ENSCAFG00845024734	TMEM178A	1996.74	1.71315	0.489966	3.49646	0.000471468	0.0258017	498.782	605.162	1695.36	2147.26	3781.98	3251.89
ENSCAFG00845026911	IL12RB2	125.234	1.22596	0.351466	3.48814	0.000486402	0.0258017	66.0302	64.3789	94.048	143.561	204.387	178.997
ENSCAFG00845000812	ZDHHC14	311.783	-1.26604	0.363132	-3.48645	0.000489481	0.0258216	476.433	277.749	565.953	158.943	222.373	169.246
ENSCAFG00845001933	GDPD3	768.508	-1.14916	0.33017	-3.48052	0.000500434	0.0258838	784.236	978.56	1414.05	365.055	578.824	490.326
ENSCAFG00845017796	ENSCAFG00845017796	111.917	-1.4729	0.423176	-3.48059	0.000500319	0.0258838	171.678	170.144	153.972	56.399	34.337	84.9712
ENSCAFG00845018684	MOB3B	2374.76	-1.24019	0.356153	-3.48219	0.00049734	0.0258838	4044.1	3126.06	2842.25	2053.95	899.304	1282.93
ENSCAFG00845021500	BEX5	3468.49	1.32815	0.381416	3.48215	0.000497397	0.0258838	1378.51	1677.53	2870.55	3464.95	6710.44	4708.94
ENSCAFG00845028365	CA4	789.102	1.28575	0.369012	3.4843	0.000493418	0.0258838	344.373	358.683	673.317	819.324	1332.6	1206.31
ENSCAFG00845013327	TVP23A	1369.91	1.71322	0.492571	3.47812	0.000504953	0.025915	409.387	326.493	1184.34	1770.93	2589.99	1938.32
ENSCAFG00845027273	ATP5MD	17235.2	1.57129	0.451748	3.47825	0.000504705	0.025915	10724.3	5125.48	10186.3	17271.4	42610.6	17492.9
ENSCAFG00845005795	ENSCAFG00845005795	223.065	1.94066	0.558294	3.47606	0.000508846	0.026014	123.934	30.3501	122.346	221.494	392.423	447.84
ENSCAFG00845021506	INTS6	930.496	-0.880721	0.253477	-3.47455	0.000511702	0.0260594	1330.76	1358.4	929.661	606.033	644.228	713.898
ENSCAFG00845012499	CYP51A1	8601.38	-1.07693	0.310252	-3.47115	0.000518228	0.0261903	16205.8	10086.3	8720.67	6337.2	4635.5	5622.73
ENSCAFG00845015402	CRYBG3	2439.39	-1.51573	0.436574	-3.47187	0.000516843	0.0261903	4681.03	3673.28	2491.86	1707.35	590.27	1492.57
ENSCAFG00845007167	H2BU1	630.707	1.36046	0.392164	3.46912	0.000522163	0.0262888	373.832	322.814	362.876	785.484	1407.82	531.418
ENSCAFG00845008623	HAPLN2	2864.55	-1.60702	0.463514	-3.46703	0.000526241	0.0263325	3828.74	5469.45	3643.74	1790.41	544.487	1910.46
ENSCAFG00845019777	IKZF2	274.152	-1.38544	0.39965	-3.46664	0.000527008	0.0263325	496.75	480.083	213.065	170.222	140.618	144.172
ENSCAFG00845016649	SCD	27651.5	-1.17461	0.338969	-3.46526	0.000529728	0.0263689	46843.8	36877.2	31256.4	21931	10459.7	18541.1
ENSCAFG00845010158	COL9A2	3379.97	-0.972223	0.280887	-3.46126	0.00053765	0.0264214	5572.95	3542.68	4318.72	2738.94	1839.48	2267.06
ENSCAFG00845010599	GPR3	161.886	1.55013	0.447615	3.4631	0.000533997	0.0264214	56.8875	56.1016	133.998	216.367	227.279	280.684
ENSCAFG00845014336	NDUFA13	8996.39	0.855263	0.247117	3.46096	0.000538248	0.0264214	7069.29	4776	7369.87	11483.9	12224	11055.3
ENSCAFG00845027704	ENSCAFG00845027704	246.569	-0.987246	0.285331	-3.46001	0.000540162	0.0264214	315.929	391.792	276.318	186.629	147.159	161.585
ENSCAFG00845030414	MELTF	525.385	1.73912	0.502677	3.45971	0.000540761	0.0264214	120.886	169.225	436.117	586.55	819.184	1020.35
ENSCAFG00845000393	CAPSL	83.8612	-3.84827	1.11331	-3.45659	0.000547055	0.0266307	16.2536	422.142	31.6268	3.07631	19.6212	10.4473
ENSCAFG00845001895	ARRDC4	444.363	-1.1204	0.324481	-3.4529	0.000554587	0.0268143	608.494	715.526	503.532	371.208	202.752	264.664
ENSCAFG00845009391	TLR2	556.505	-1.76161	0.510555	-3.45038	0.000559806	0.0268143	1127.59	927.976	524.339	420.429	109.552	229.144
ENSCAFG00845019819	COL3A1	282.478	-1.0769	0.312044	-3.4511	0.000558302	0.0268143	345.389	487.441	317.932	213.291	150.429	180.39
ENSCAFG00845023171	MZT2B	4691.34	1.0041	0.29106	3.44982	0.000560952	0.0268143	3246.65	2155.77	3961.67	6249.01	6981.87	5553.08
ENSCAFG00845030543	ENSCAFG00845030543	5342.14	1.10526	0.320134	3.45251	0.000555406	0.0268143	3763.72	2591.71	3814.36	5782.43	10093.5	6007.19
ENSCAFG00845014884	ENSCAFG00845014884	753.851	0.955523	0.277362	3.44504	0.000570979	0.0270441	460.18	464.448	613.393	768.052	1162.55	1054.48
ENSCAFG00845017017	ENTPD3	280.276	1.5487	0.449476	3.44556	0.000569876	0.0270441	77.2045	174.743	175.612	280.97	593.54	379.585
ENSCAFG00845029093	TMEM117	6965.35	-1.18779	0.344826	-3.44461	0.000571887	0.0270441	11200.8	8875.1	8968.69	6199.79	2719.17	3828.58
ENSCAFG00845000757	TRIP6	41.4935	2.08959	0.607191	3.44141	0.000578693	0.0271423	26.4121	11.9561	9.15512	50.2464	85.0251	66.1661
ENSCAFG00845014015	COPRS	1992.86	1.35928	0.394919	3.44192	0.000577592	0.0271423	1249.49	820.372	1282.55	1958.58	4507.96	2138.21
ENSCAFG00845027244	C10orf90	1323.72	-1.81142	0.526607	-3.43979	0.000582163	0.0271423	2040.84	2579.76	1562.2	1000.83	194.577	564.153
ENSCAFG00845031015	ZDHHC9	1392.35	-1.2436	0.361494	-3.44016	0.000581364	0.0271423	2518.29	1881.7	1474.81	1178.23	573.919	727.131
ENSCAFG00845002015	SPATA2L	1508.79	1.47973	0.430571	3.43668	0.000588894	0.0272641	505.893	549.98	1332.49	1753.5	2812.37	2098.51
ENSCAFG00845010679	CITED2	470.153	0.918528	0.267242	3.43706	0.000588059	0.0272641	265.137	305.34	405.322	577.321	603.351	664.447
ENSCAFG00845001030	TNNT1	101.591	1.24949	0.364187	3.43089	0.000601594	0.0273191	50.7925	62.5395	66.5827	110.747	173.32	145.565
ENSCAFG00845002618	JAML	244.948	1.32753	0.386495	3.4348	0.000593001	0.0273191	123.934	175.663	119.017	212.265	420.22	418.588
ENSCAFG00845004280	COX4I1	19541.4	0.970918	0.282805	3.43317	0.000596559	0.0273191	13180.6	9952.98	16475.1	21911.5	31336.6	24391.6
ENSCAFG00845008549	UFL1	1017.69	-0.814146	0.237315	-3.43065	0.000602132	0.0273191	1367.33	1476.12	1049.51	805.993	693.281	713.898
ENSCAFG00845020838	REX1BD	1185.56	1.22452	0.356853	3.43143	0.000600408	0.0273191	727.348	594.126	808.98	1235.65	2498.43	1248.8
ENSCAFG00845028703	PJA1	942.301	1.22985	0.358505	3.4305	0.000602461	0.0273191	375.864	506.754	806.483	1029.54	1590.95	1344.22
ENSCAFG00845026475	DDR2	334.048	-1.17473	0.342772	-3.42713	0.000609992	0.0275662	566.844	468.127	356.217	226.621	140.618	245.859
ENSCAFG00845015125	GADD45GIP1	1916.56	1.33618	0.390206	3.42428	0.000616424	0.0275746	1129.62	618.038	1513.92	2169.82	3646.27	2421.68
ENSCAFG00845019503	PXK	1055.82	-1.16106	0.339008	-3.42486	0.000615106	0.0275746	1828.53	1683.05	866.407	721.907	598.446	636.588
ENSCAFG00845030047	USP53	1061.12	-0.976748	0.285182	-3.42499	0.000614812	0.0275746	1649.74	1548.77	1024.54	644.999	657.309	841.354
ENSCAFG00845019652	SGK3	906.511	-1.05197	0.307388	-3.4223	0.000620948	0.0276834	1411.01	1436.57	823.128	631.669	498.705	637.981
ENSCAFG00845001504	SFMBT2	319.132	-0.852824	0.249441	-3.41894	0.000628653	0.0278394	374.848	422.142	436.949	245.079	191.306	244.466
ENSCAFG00845016365	ARHGAP31	780.829	-1.2094	0.353678	-3.41948	0.000627403	0.0278394	1060.55	1198.37	1014.55	503.489	271.426	636.588
ENSCAFG00845006793	GFOD2	780.267	0.933568	0.27387	3.40881	0.000652479	0.0282336	591.224	423.981	592.586	885.977	1247.58	940.255
ENSCAFG00845009814	CDON	169.81	-1.10516	0.323827	-3.41282	0.000642946	0.0282336	246.851	263.034	186.432	130.23	89.9304	102.383
ENSCAFG00845011215	CCDC88A	3801.56	-1.01555	0.297798	-3.41019	0.00064917	0.0282336	5343.37	6184.06	3735.29	2206.74	2163.23	3176.67
ENSCAFG00845014235	TSPO	1330.35	-1.03764	0.304243	-3.41056	0.000648289	0.0282336	1422.19	1932.29	2014.96	1059.28	608.256	945.131
ENSCAFG00845018248	ATP5MC3	1346.72	1.45347	0.426013	3.4118	0.00064536	0.0282336	484.56	549.06	1127.74	1477.65	1612.21	2829.12
ENSCAFG00845023176	CFAP251	312.74	-1.5157	0.444594	-3.40918	0.000651591	0.0282336	580.05	592.286	218.058	200.985	147.159	137.904
ENSCAFG00845023819	SRD5A1	4200.17	-1.07587	0.31518	-3.41352	0.000641299	0.0282336	6548.16	5132.84	5414	3453.67	1725.03	2927.33
ENSCAFG00845007077	ENSCAFG00845007077	251.899	3.03081	0.889648	3.40675	0.000657416	0.0283546	113.775	48.7441	2.49685	630.643	492.164	223.572
ENSCAFG00845004373	TRPV2	327.567	1.27347	0.374123	3.40388	0.000664362	0.0285611	137.14	151.75	285.473	392.742	533.042	465.252
ENSCAFG00845007510	SPTLC2	3738.85	-1.02276	0.300593	-3.40248	0.000667778	0.0286151	5406.35	5393.12	4237.16	2098.04	1911.43	3387.01
ENSCAFG00845002032	RANBP17	1466.49	0.939147	0.276296	3.39906	0.000676184	0.0286966	835.028	987.757	1192.66	2399.52	1823.13	1560.82
ENSCAFG00845022661	SST	3517.5	1.48124	0.435694	3.39972	0.000674554	0.0286966	1649.74	856.24	3059.47	5071.81	5297.72	5170.01
ENSCAFG00845027751	SCAF11	1509.14	-1.00425	0.295318	-3.40058	0.000672427	0.0286966	2277.53	2262.46	1504.77	1098.24	757.05	1154.77
ENSCAFG00845021318	MTMR10	1759.81	-1.18938	0.350194	-3.39635	0.000682919	0.0287979	3164.37	2446.4	1731.15	1404.85	737.429	1074.68
ENSCAFG00845025007	GNG13	505.553	1.67357	0.492684	3.39684	0.000681698	0.0287979	244.82	103.926	374.528	686.017	1075.89	548.134
ENSCAFG00845010995	PCSK5	421.005	0.919807	0.271136	3.39242	0.000692793	0.0289983	301.707	265.793	304.616	523.998	683.471	446.447
ENSCAFG00845021603	SECISBP2L	12993.8	-0.99558	0.293522	-3.39184	0.000694242	0.0289983	20687.8	15261.5	15975.7	9769.33	5992.63	10275.9
ENSCAFG00845030667	TIGAR	693.542	0.763311	0.224974	3.39288	0.000691608	0.0289983	477.449	519.63	544.313	770.103	1010.49	839.265
ENSCAFG00845011435	TXNIP	6969.82	-1.25307	0.369605	-3.39029	0.000698189	0.0290536	13593.1	9704.67	6161.4	5470.7	3791.79	3097.27
ENSCAFG00845015092	IMPA1	1083.35	1.38406	0.408326	3.3896	0.000699953	0.0290536	926.454	378.916	495.209	1115.67	2016.07	1567.79
ENSCAFG00845024847	B3GALT2	1439.12	1.65862	0.490017	3.38482	0.000712239	0.0293793	767.982	274.07	1034.53	1529.95	3016.75	2011.45
ENSCAFG00845029023	DPYSL5	1567.07	-1.43289	0.423266	-3.38533	0.000710938	0.0293793	1688.34	2977.99	2197.23	946.478	415.315	1177.06
ENSCAFG00845029260	SLC9A9	2153.04	-1.32378	0.391234	-3.38359	0.000715443	0.0294198	3851.08	3274.13	2107.34	1699.15	711.267	1275.26
ENSCAFG00845001977	ENSCAFG00845001977	14518.8	1.03854	0.307306	3.37949	0.000726209	0.0295141	10875.7	6445.25	11200.9	18678.3	23834.8	16077.7
ENSCAFG00845004567	SAMD4A	1105.5	-1.46554	0.43368	-3.37932	0.000726652	0.0295141	1977.86	1423.69	1470.65	730.111	253.44	777.278
ENSCAFG00845028953	PRTG	263.656	-1.33291	0.394267	-3.38073	0.000722945	0.0295141	383.991	471.806	278.815	155.866	91.5654	199.891
ENSCAFG00845030676	TWF2	1743.09	1.1255	0.333048	3.3794	0.000726451	0.0295141	871.599	890.269	1523.91	1944.23	3047.82	2180.7
ENSCAFG00845007359	PIP4K2A	3454.67	-1.05072	0.311168	-3.37671	0.000733595	0.0296144	5153.4	4955.34	3873.45	2774.83	1465.05	2505.95
ENSCAFG00845022572	TUBGCP3	859.661	-0.730291	0.216259	-3.37692	0.000733021	0.0296144	1207.84	1061.33	949.636	702.424	609.891	626.837
ENSCAFG00845011396	EGFR	256.177	-1.6376	0.485221	-3.37497	0.00073825	0.029673	302.723	648.388	213.065	149.714	86.6602	136.511
ENSCAFG00845024607	EVA1C	716.014	-1.3575	0.402283	-3.37449	0.000739529	0.029673	1317.56	1081.57	692.46	577.321	246.9	380.281
ENSCAFG00845024949	PAK5	508.998	1.62371	0.48133	3.37339	0.000742494	0.029702	239.74	108.524	399.496	554.761	958.167	793.297
ENSCAFG00845023486	ENSCAFG00845023486	2309.18	-0.932862	0.276727	-3.37106	0.000748796	0.0297742	3220.24	3673.28	2198.06	1721.71	1675.97	1365.81
ENSCAFG00845025522	ENSCAFG00845025522	777.104	1.11742	0.331433	3.37149	0.000747641	0.0297742	449.005	365.121	656.672	1361.78	938.546	891.501
ENSCAFG00845015741	GCLM	2124.66	-1.3072	0.388053	-3.36862	0.00075545	0.0298595	3153.2	4373.17	1553.04	1103.37	1227.96	1337.25
ENSCAFG00845017184	SEC31B	60.5951	-1.46645	0.435281	-3.36898	0.00075446	0.0298595	99.5532	103.006	64.9181	34.8648	27.7967	33.4313
ENSCAFG00845007724	MATK	383.697	1.67442	0.497671	3.3645	0.000766816	0.0301288	124.949	103.006	320.429	459.395	815.914	478.485
ENSCAFG00845012711	ANKIB1	2714.27	-1.06285	0.315833	-3.36521	0.00076485	0.0301288	4149.74	3915.16	2951.28	2088.81	1146.2	2034.43
ENSCAFG00845021501	ITPRID1	282.225	-1.3477	0.400692	-3.36344	0.000769788	0.0301503	534.337	413.865	268.828	211.24	106.281	158.799
ENSCAFG00845025790	STAG2	2722.59	-1.01733	0.302538	-3.36267	0.000771917	0.0301503	4658.68	3614.42	2662.48	2118.55	1417.63	1863.79
ENSCAFG00845005295	AK1	5563.81	1.35755	0.404926	3.35259	0.000800594	0.0304125	2670.67	2596.31	4102.33	5391.74	12820.8	5801.03
ENSCAFG00845005336	ARAP2	2641.4	-1.3267	0.395352	-3.35575	0.000791489	0.0304125	4602.81	4167.16	2562.6	2193.41	896.033	1426.4
ENSCAFG00845008955	RIMS2	1902.3	1.02824	0.306733	3.35224	0.000801591	0.0304125	1101.18	1004.31	1648.75	1952.43	3029.84	2677.29
ENSCAFG00845010744	RECK	1328.16	-1.2693	0.379	-3.34909	0.000810786	0.0304125	2478.67	1870.67	1284.21	1105.42	536.312	693.699
ENSCAFG00845011677	UQCRQ	23609.3	1.27418	0.3798	3.35487	0.000794028	0.0304125	17098.8	10367.8	13969	24991.9	51494.1	23734.1
ENSCAFG00845012266	SRD5A3	884.743	-0.697566	0.207804	-3.35685	0.000788358	0.0304125	1028.04	1214.92	1042.02	652.177	634.418	736.882
ENSCAFG00845016196	NIPA1	9278.36	-1.16127	0.346712	-3.34939	0.000809889	0.0304125	17790.6	11421.7	9259.15	7150.37	4064.85	5983.51
ENSCAFG00845018075	STRN	2406.53	-1.08599	0.324117	-3.35061	0.000806343	0.0304125	4133.49	3161.93	2521.82	1989.35	1090.61	1542.02
ENSCAFG00845018091	ARMH4	754.917	1.11683	0.333348	3.35033	0.000807141	0.0304125	388.054	352.245	688.299	1055.17	1129.85	915.878
ENSCAFG00845022942	SLC7A11	1201.33	-1.15455	0.343881	-3.35742	0.000786726	0.0304125	2142.43	1871.59	960.455	738.314	699.822	795.386
ENSCAFG00845023220	TTN	49.0617	1.98349	0.591855	3.35131	0.000804303	0.0304125	10.1585	15.6349	33.2913	59.4753	86.6602	89.1501
ENSCAFG00845024875	ENSCAFG00845024875	484.173	-0.885854	0.264346	-3.35111	0.000804879	0.0304125	697.888	665.862	522.674	393.768	282.872	341.974
ENSCAFG00845025396	H1-1	1317.91	1.0082	0.30088	3.35083	0.00080569	0.0304125	875.662	964.764	784.011	1441.76	2428.12	1413.17
ENSCAFG00845027531	ENSCAFG00845027531	362.398	-1.31293	0.391542	-3.35322	0.000798773	0.0304125	612.557	517.791	421.968	284.046	114.457	223.572
ENSCAFG00845002465	TET1	572.384	-0.860373	0.257129	-3.34607	0.000819645	0.030658	779.156	844.284	592.586	395.818	366.262	456.198
ENSCAFG00845026809	ATG101	3511.67	0.86796	0.259534	3.3443	0.000824896	0.0307675	2287.69	2081.28	3087.77	4395.02	5302.62	3915.64
ENSCAFG00845030554	PYROXD2	203.611	-1.26989	0.379981	-3.34197	0.000831851	0.0309397	302.723	325.573	237.201	150.739	70.3092	135.118
ENSCAFG00845013569	RAB11FIP1	156.993	-1.04958	0.314443	-3.33791	0.000844116	0.0311463	237.709	221.647	177.276	105.62	83.39	116.313
ENSCAFG00845016995	MRC2	569.132	-0.743041	0.222547	-3.33881	0.000841387	0.0311463	730.396	764.27	644.187	469.65	379.343	426.946
ENSCAFG00845027606	NPTN	3179.57	1.83258	0.54904	3.33779	0.000844463	0.0311463	1216.99	620.797	2343.71	2260.06	7460.95	5174.89
ENSCAFG00845025901	BRINP3	424.761	0.988728	0.296426	3.33549	0.000851487	0.0313182	287.485	239.122	326.255	448.116	716.173	531.418
ENSCAFG00845001235	ATP1A3	9095.34	1.64294	0.493177	3.33134	0.000864299	0.0313416	1923	3275.05	8037.36	10754.8	14833.6	15748.2
ENSCAFG00845006442	GFAP	62324.6	-1.26076	0.37816	-3.33392	0.000856313	0.0313416	120673	74223.4	68945.5	53000.7	23880.6	33224.4
ENSCAFG00845014108	CADPS	2448.34	1.46618	0.439937	3.3327	0.00086007	0.0313416	831.98	876.473	2194.73	2550.26	4449.1	3787.49
ENSCAFG00845015456	HNRNPR	998.92	-0.903508	0.271118	-3.33252	0.000860618	0.0313416	1033.12	1676.61	1195.16	729.085	724.348	635.195
ENSCAFG00845021375	H2AJ	433.361	1.61626	0.485291	3.3305	0.000866895	0.0313416	251.931	80.9335	306.28	636.796	796.292	527.936
ENSCAFG00845025859	ARF5	5321.67	1.49139	0.447874	3.32993	0.000868692	0.0313416	1851.89	2239.47	4284.6	4973.37	12204.4	6376.32
ENSCAFG00845028176	TGFB2	1196.87	-1.05456	0.316563	-3.33128	0.000864473	0.0313416	1605.04	1685.81	1558.87	572.193	649.134	1110.2
ENSCAFG00845004600	EMC9	786.308	1.18592	0.356726	3.32444	0.000885952	0.031366	468.306	285.107	686.634	1072.61	1162.55	1042.64
ENSCAFG00845005957	SH3D19	486.418	-0.775892	0.233193	-3.32725	0.000877077	0.031366	626.779	652.986	564.288	400.946	305.763	367.744
ENSCAFG00845011887	MSANTD2	302.689	0.873448	0.262689	3.32502	0.000884117	0.031366	231.614	190.378	218.891	326.089	443.111	406.051
ENSCAFG00845015574	RIOX2	631.592	-0.980571	0.294873	-3.3254	0.00088293	0.031366	951.851	754.153	810.644	547.583	312.304	413.016
ENSCAFG00845018838	RASA1	1214.57	0.775757	0.233046	3.32877	0.000872299	0.031366	771.029	1082.49	833.948	1526.87	1435.62	1637.44
ENSCAFG00845024277	SLX4IP	336.409	-0.974591	0.293036	-3.32584	0.000881537	0.031366	541.448	403.748	393.67	273.791	186.401	219.393
ENSCAFG00845026486	ENSCAFG00845026486	45.7513	-2.72158	0.817905	-3.3275	0.000876291	0.031366	142.219	78.1744	17.478	8.20349	17.9861	10.4473
ENSCAFG00845030598	KCNK4	332.712	0.863111	0.259873	3.32128	0.000896054	0.0316391	246.851	251.998	210.568	421.454	364.627	500.773
ENSCAFG00845013350	HEPACAM2	53.2128	-1.47064	0.442982	-3.31987	0.000900607	0.0317152	87.363	82.7729	64.9181	34.8648	22.8914	26.4664
ENSCAFG00845003962	STYX	379.898	-1.12245	0.338193	-3.31895	0.000903557	0.0317187	581.066	596.885	386.18	259.435	166.78	289.041
ENSCAFG00845016509	ANKRD9	995.173	0.964522	0.290663	3.31835	0.000905495	0.0317187	814.711	455.251	753.217	1275.64	1339.14	1333.07
ENSCAFG00845030914	ATRNL1	3600.89	0.95934	0.289204	3.31717	0.00090933	0.031769	2134.3	2292.81	2908.83	4096.62	6311.48	3861.31
ENSCAFG00845002639	VCPKMT	119.601	2.1696	0.654399	3.3154	0.000915111	0.0318868	23.3645	27.591	79.0669	78.9586	297.588	211.035
ENSCAFG00845012562	ENSCAFG00845012562	1149.08	-0.96772	0.292087	-3.31312	0.000922611	0.0318963	1485.17	1873.43	1201.82	618.338	956.532	759.169
ENSCAFG00845012828	RCAN2	3505.89	1.40888	0.425232	3.31321	0.000922317	0.0318963	1049.37	1582.8	3121.9	3794.11	5827.49	5659.64
ENSCAFG00845024166	NEU4	520.872	-1.03686	0.31291	-3.31359	0.000921048	0.0318963	744.617	708.168	650.846	412.225	220.738	388.639
ENSCAFG00845000907	CTNNA3	1277.76	-1.97584	0.597055	-3.30931	0.000935268	0.0320826	3109.51	1936.89	1067.82	788.56	143.889	619.872
ENSCAFG00845029037	GPM6B	46307.5	-0.81913	0.24746	-3.31015	0.000932456	0.0320826	65685.8	66284.6	45366.1	33916.3	29423.6	37168.6
ENSCAFG00845030952	ENSCAFG00845030952	68.2558	1.65437	0.499805	3.31003	0.00093285	0.0320826	19.3011	28.5107	50.7693	98.4419	89.9304	122.581
ENSCAFG00845013627	BRF2	310.997	0.895763	0.27075	3.30845	0.000938127	0.0320975	181.837	212.451	257.176	357.877	451.287	405.354
ENSCAFG00845021010	WDR46	557.613	1.08231	0.327504	3.30471	0.000950761	0.0323322	308.818	314.537	448.601	571.168	1008.86	693.699
ENSCAFG00845021481	ANXA5	5368.88	-0.858756	0.259894	-3.30425	0.000952311	0.0323322	6997.17	7323.56	6446.04	4043.29	2791.11	4612.13
ENSCAFG00845029088	PI4K2A	23444.1	1.04892	0.317318	3.30557	0.000947822	0.0323322	13463	12705.6	19664.4	22927.7	41449.7	30453.8
ENSCAFG00845003382	PRKD2	103.03	-1.27285	0.385787	-3.29937	0.000969004	0.0324304	148.314	178.422	111.526	70.7551	45.7827	63.3802
ENSCAFG00845008708	IQCK	252.838	-1.64108	0.497225	-3.30048	0.000965208	0.0324304	279.359	664.942	204.742	155.866	101.376	110.741
ENSCAFG00845017505	SYNGR3	2853.91	1.67629	0.508104	3.29912	0.0009699	0.0324304	839.091	633.673	2607.54	3767.45	4787.56	4488.15
ENSCAFG00845019752	FAM110A	79.1061	1.5324	0.464274	3.30065	0.000964627	0.0324304	27.4279	33.1092	60.7567	113.823	140.618	98.9009
ENSCAFG00845020063	CITED1	349.198	1.576	0.477559	3.30011	0.000966486	0.0324304	92.4423	167.385	265.498	348.648	768.496	452.715
ENSCAFG00845021120	KNG1	901.82	-1.60118	0.485036	-3.30115	0.000962908	0.0324304	1769.61	1457.72	843.936	674.737	191.306	473.61
ENSCAFG00845025657	PLEKHA7	318.034	-1.32908	0.402955	-3.29832	0.000972647	0.0324404	443.926	561.936	361.211	224.571	96.4707	220.089
ENSCAFG00845011299	ZBTB37	284.817	-1.11302	0.337534	-3.29751	0.000975457	0.0324523	466.275	441.456	262.169	188.68	150.429	199.891
ENSCAFG00845005921	APPL2	1107.55	-1.01069	0.306658	-3.29581	0.000981367	0.0325671	1683.26	1655.46	1104.44	871.621	537.947	792.6
ENSCAFG00845002568	ENSCAFG00845002568	1847.71	-1.29302	0.392602	-3.29345	0.000989647	0.0326244	2641.21	2874.98	2359.52	1400.75	515.056	1294.77
ENSCAFG00845010393	ENSCAFG00845010393	1812.67	1.05691	0.320836	3.29425	0.000986843	0.0326244	1008.74	924.298	1596.32	2036.52	3109.96	2200.2
ENSCAFG00845029193	GLRA2	468.818	1.27531	0.387254	3.29322	0.000990485	0.0326244	260.057	187.619	373.695	487.082	922.195	582.262
ENSCAFG00845012789	C4orf48	5845.69	1.19519	0.363075	3.29185	0.000995295	0.0327015	3822.64	2084.96	4753.17	7614.89	10281.5	6517.01
ENSCAFG00845004136	NPTX2	1689.15	1.70788	0.519016	3.29062	0.00099966	0.0327636	336.246	527.907	1510.59	2122.65	2766.58	2870.91
ENSCAFG00845003158	MAG	14447	-1.46145	0.444664	-3.28665	0.00101387	0.0328233	25544.5	21260.7	16787.2	12204.7	3435.34	7449.61
ENSCAFG00845020987	PLSCR4	270.268	-1.48165	0.450599	-3.28818	0.00100836	0.0328233	457.132	475.484	263.002	204.062	73.5794	148.351
ENSCAFG00845026697	WDR76	306.265	-1.24287	0.378084	-3.28728	0.00101159	0.0328233	349.452	646.549	295.461	170.222	196.212	179.693
ENSCAFG00845028696	NR2F6	762.693	1.09041	0.33167	3.28762	0.00101036	0.0328233	490.655	330.172	640.858	828.552	1227.96	1057.96
ENSCAFG00845030194	PAK2	3234.18	-0.944347	0.28723	-3.28778	0.00100982	0.0328233	4985.79	4782.44	3002.88	2370.81	1829.67	2433.52
ENSCAFG00845015040	NDUFA6	1721.08	1.01993	0.310444	3.28539	0.00101842	0.0328899	1288.1	822.211	1299.19	1895.01	2984.05	2037.92
ENSCAFG00845010410	SH3TC2	646.972	-1.46744	0.446959	-3.28316	0.00102651	0.0330707	1160.1	1027.3	664.995	535.278	171.685	322.473
ENSCAFG00845022881	SLC25A4	19339.4	1.10508	0.337008	3.27909	0.00104141	0.0333852	10458.2	10509.4	15855	18669.1	36652.3	23892.2
ENSCAFG00845023800	PLP1	492666	-1.41375	0.431223	-3.27847	0.00104372	0.0333852	1.02267e+06	554270	572353	414941	148081	243679
ENSCAFG00845024014	ITGB4	279.213	-1.97549	0.602572	-3.27844	0.00104384	0.0333852	504.877	558.257	273.821	197.909	31.0668	109.348
ENSCAFG00845003669	BLVRB	275.22	0.896688	0.273677	3.27644	0.00105123	0.0335407	222.471	163.706	190.593	397.869	369.532	307.15
ENSCAFG00845003303	CLMN	712.509	-1.71861	0.525018	-3.27342	0.00106254	0.0338199	1590.82	1085.24	604.238	516.82	137.348	340.581
ENSCAFG00845028154	BAZ2B	627.964	-1.14175	0.349335	-3.26836	0.00108172	0.034348	841.123	1029.14	724.919	461.446	235.454	475.7
ENSCAFG00845024786	ANOS1	1249.53	-1.15447	0.35345	-3.26629	0.00108967	0.0345175	2149.54	1796.17	1229.28	1018.26	513.421	790.511
ENSCAFG00845003838	HIP1	1725.94	-0.791267	0.24239	-3.26444	0.00109682	0.0345785	2242.99	2305.69	2017.46	1287.95	995.774	1505.8
ENSCAFG00845019587	COL11A2	1255.69	-1.44104	0.441388	-3.2648	0.00109543	0.0345785	1715.77	1979.19	1813.55	907.511	269.791	848.319
ENSCAFG00845006228	CHMP4A	201.083	-1.05681	0.3239	-3.26276	0.00110333	0.0347012	241.772	234.523	337.907	155.866	129.173	107.259
ENSCAFG00845001959	CDH19	1355.66	-1.24576	0.382948	-3.25307	0.00114166	0.0352815	2535.56	2037.13	1150.22	1020.31	549.393	841.354
ENSCAFG00845003156	FYB1	91.1904	-1.55647	0.479203	-3.24805	0.001162	0.0352815	107.68	177.502	124.843	44.0938	26.1616	66.8626
ENSCAFG00845003254	CDH18	336.633	1.72969	0.532274	3.24963	0.00115556	0.0352815	140.187	64.3789	263.002	315.834	631.148	605.246
ENSCAFG00845003870	ENSCAFG00845003870	22235.8	1.2849	0.394747	3.255	0.00113392	0.0352815	8932.36	9007.53	20880.3	27050	38993.8	28551
ENSCAFG00845004114	EML1	2490.46	-1.20837	0.371267	-3.25473	0.001135	0.0352815	4074.57	3633.73	2723.23	2057.03	845.345	1608.88
ENSCAFG00845006902	KHDRBS2	540.932	1.23493	0.379464	3.25442	0.00113624	0.0352815	301.707	218.888	446.104	601.931	1038.29	638.677
ENSCAFG00845007245	ANKS6	141.849	-1.14286	0.352135	-3.24551	0.00117241	0.0352815	190.98	208.772	188.096	94.3401	58.8635	110.045
ENSCAFG00845007898	NR4A3	191.373	1.5686	0.48292	3.24815	0.00116157	0.0352815	89.3947	57.941	142.32	183.553	250.17	424.856
ENSCAFG00845008772	TG	59.2314	2.13929	0.659042	3.24606	0.00117013	0.0352815	16.2536	8.27729	40.7819	86.1366	130.808	73.131
ENSCAFG00845010396	OSBPL3	375.86	1.41922	0.437147	3.24655	0.00116812	0.0352815	140.187	147.152	326.255	398.895	518.326	724.345
ENSCAFG00845011571	HHIP	1763.45	-1.32731	0.408094	-3.25246	0.00114412	0.0352815	3577.82	2079.44	1910.92	997.749	587	1427.8
ENSCAFG00845013568	GDAP1L1	827.986	1.50223	0.46178	3.25314	0.00114138	0.0352815	278.343	255.676	761.539	959.808	1404.55	1308
ENSCAFG00845019357	CTNND1	1285.46	-0.86858	0.267405	-3.24818	0.00116147	0.0352815	1584.72	2050.93	1349.13	1038.77	763.59	925.629
ENSCAFG00845023646	ENSCAFG00845023646	456.809	-0.964456	0.296624	-3.25144	0.00114821	0.0352815	754.776	515.032	544.313	290.198	258.345	378.192
ENSCAFG00845028072	ENSCAFG00845028072	2037.75	0.858753	0.264338	3.24869	0.00115937	0.0352815	1401.87	1228.72	1713.67	2211.87	3247.3	2423.07
ENSCAFG00845028906	PDIA2	132.329	1.74023	0.536112	3.24602	0.00117032	0.0352815	86.3472	33.1092	64.0858	175.35	116.092	318.99
ENSCAFG00845029773	TCF12	1905.63	-0.950439	0.292647	-3.24773	0.00116331	0.0352815	2989.64	2767.37	1779.42	1449.97	1057.91	1389.49
ENSCAFG00845029827	DYNLL1	9188.8	1.0111	0.311079	3.25029	0.00115286	0.0352815	7061.17	4164.4	7056.93	10854.2	15500.7	10495.3
ENSCAFG00845030735	GRIK3	546.181	1.11539	0.343555	3.24662	0.00116782	0.0352815	280.374	260.275	494.376	792.662	611.526	837.872
ENSCAFG00845003611	MRPS11	1785.24	0.859806	0.265045	3.244	0.00117866	0.0353792	1443.52	1019.95	1340.81	2022.16	2830.35	2054.63
ENSCAFG00845006313	CXCL6	69.44	1.61648	0.498385	3.24343	0.001181	0.0353792	25.3962	26.6713	49.937	70.7551	132.443	111.438
ENSCAFG00845001208	POP4	2044.29	1.09957	0.339294	3.24077	0.00119206	0.0354856	1455.71	916.02	1529.74	2507.19	3788.52	2068.56
ENSCAFG00845013825	PLXDC1	1483.89	1.35306	0.417528	3.24065	0.00119259	0.0354856	503.861	617.118	1383.26	1719.66	2289.14	2390.34
ENSCAFG00845021475	PHF10	4368.2	-0.907854	0.280089	-3.24131	0.00118981	0.0354856	7039.83	5417.03	4642.48	3356.25	2318.57	3435.07
ENSCAFG00845028486	A2M	677.793	-1.18162	0.36471	-3.2399	0.0011957	0.0354985	1062.58	1171.7	590.089	409.149	307.398	525.846
ENSCAFG00845001044	ASPHD1	614.155	1.50478	0.464947	3.23645	0.00121028	0.0355286	200.122	195.896	563.456	730.111	1090.61	904.734
ENSCAFG00845008871	ACOXL	99.8842	1.95694	0.604578	3.23686	0.00120851	0.0355286	27.4279	20.2334	74.9055	99.4673	153.699	223.572
ENSCAFG00845011539	SLC12A2	5406.76	-1.27716	0.394429	-3.238	0.00120371	0.0355286	9848.66	7609.59	5508.88	4262.74	1718.49	3492.18
ENSCAFG00845017366	DLA-79	811.701	1.68623	0.520725	3.23824	0.0012027	0.0355286	304.755	203.254	645.852	661.406	1891.81	1163.13
ENSCAFG00845022164	MEIS1	131.393	-1.45616	0.449793	-3.2374	0.00120624	0.0355286	240.756	230.844	107.365	67.6788	53.9582	87.7572
ENSCAFG00845025114	PABIR2	840.026	-0.747495	0.231004	-3.23585	0.00121282	0.0355286	1142.83	1019.03	998.74	718.831	519.961	640.767
ENSCAFG00845011850	MFSD10	100.443	1.4658	0.453356	3.23323	0.00122401	0.0356985	62.9826	51.5032	45.7756	219.443	127.538	95.4185
ENSCAFG00845021527	KCNIP2	154.739	1.64737	0.509435	3.23371	0.00122193	0.0356985	48.7608	115.882	59.9244	124.078	279.602	300.185
ENSCAFG00845000841	REEP3	7284.36	-1.55499	0.481407	-3.23008	0.00123754	0.0356998	15410.4	9998.97	7200.92	5490.19	1545.17	4060.51
ENSCAFG00845007267	DNAJB13	285.903	1.49688	0.463089	3.23239	0.00122761	0.0356998	89.3947	137.955	220.555	264.563	611.526	391.425
ENSCAFG00845015159	DYDC2	639.054	1.45497	0.450207	3.23177	0.00123025	0.0356998	203.17	263.954	556.798	657.305	1262.3	890.805
ENSCAFG00845019580	CYP4V2	780.643	-1.10907	0.343244	-3.23114	0.00123298	0.0356998	911.217	1556.13	733.242	455.294	488.894	539.08
ENSCAFG00845027487	SMC4	425.388	-0.85655	0.265153	-3.2304	0.00123616	0.0356998	564.812	628.155	452.762	335.318	255.075	316.204
ENSCAFG00845027022	TPI1	17634.2	0.983623	0.304592	3.22931	0.00124089	0.0357186	11253.6	8547.68	15733.5	19963.2	28282.3	22025
ENSCAFG00845022250	CTNNA1	1533.36	-1.04464	0.323598	-3.22819	0.00124575	0.035781	2015.44	2371.9	1811.05	1329.99	645.863	1025.92
ENSCAFG00845025262	ARFGAP2	692.46	-0.80765	0.250241	-3.22748	0.00124884	0.035792	1027.02	921.539	696.621	523.998	466.003	519.578
ENSCAFG00845000384	TJP1	2425.64	-1.06406	0.329887	-3.22553	0.0012574	0.0359196	3607.28	3733.98	2506.01	1987.3	1021.94	1697.33
ENSCAFG00845004527	TWSG1	763.974	-0.886566	0.27499	-3.224	0.00126414	0.0359196	1092.04	1126.63	757.378	618.338	454.557	534.901
ENSCAFG00845006657	ME3	2760.8	1.30262	0.404016	3.22417	0.00126337	0.0359196	1223.08	1191.93	2362.02	2679.46	5660.71	3447.6
ENSCAFG00845017859	SLC35F4	151.961	1.4445	0.448028	3.22412	0.00126362	0.0359196	84.3155	45.985	114.023	212.265	289.412	165.764
ENSCAFG00845002717	HSD11B1	232.49	2.00411	0.621906	3.22253	0.00127065	0.036027	49.7766	116.802	111.526	101.518	506.88	508.434
ENSCAFG00845001505	CC2D2A	304.167	-0.932081	0.289788	-3.21643	0.00129796	0.0361174	376.88	499.397	322.094	219.443	186.401	220.786
ENSCAFG00845003012	GPR137B	1779.96	-1.30624	0.406128	-3.21634	0.00129838	0.0361174	3113.58	2766.46	1726.99	1242.83	537.947	1291.98
ENSCAFG00845007577	EXOSC4	138.018	2.44145	0.758918	3.21701	0.00129534	0.0361174	46.7291	26.6713	54.9307	96.391	533.042	70.345
ENSCAFG00845011807	MTSS1	955.147	-0.86986	0.270358	-3.21744	0.00129339	0.0361174	1193.62	1521.18	990.417	598.855	637.688	789.118
ENSCAFG00845013929	METTL1	231.223	0.907868	0.281922	3.22028	0.00128063	0.0361174	134.092	152.67	194.754	300.453	325.384	279.987
ENSCAFG00845015846	RNASEH2A	930.408	-0.935359	0.290569	-3.21907	0.00128609	0.0361174	1136.74	1336.32	1195.16	742.416	434.936	736.882
ENSCAFG00845021068	DOCK9	5096.19	-0.743322	0.231073	-3.21683	0.00129616	0.0361174	6813.3	7354.83	4974.56	3850.51	3757.45	3826.49
ENSCAFG00845025123	MED13L	1214.35	-1.02072	0.317043	-3.2195	0.00128415	0.0361174	1589.8	2120.83	1171.86	790.611	639.323	973.687
ENSCAFG00845027665	PAX6	181.767	-1.51875	0.471848	-3.21872	0.00128764	0.0361174	198.091	411.106	200.58	121.001	53.9582	105.866
ENSCAFG00845003865	MT3	41208.5	0.613327	0.190755	3.21527	0.00130322	0.0361759	34513.5	30795.2	32425.8	48649.8	55975.9	44890.6
ENSCAFG00845029842	TUBA4A	3629.75	1.51	0.470199	3.21141	0.00132085	0.0365886	858.392	1453.12	3347.44	4618.56	5742.46	5758.54
ENSCAFG00845027742	TRIM59	2338.42	-1.20178	0.37431	-3.21066	0.00132432	0.0366082	4590.62	3069.04	2120.66	1890.9	1036.65	1322.63
ENSCAFG00845014209	CST6	457.706	1.31418	0.409477	3.20941	0.00133008	0.0366908	188.948	193.137	404.49	583.473	864.966	511.22
ENSCAFG00845000823	ENSCAFG00845000823	2743.81	1.02855	0.320626	3.20796	0.0013368	0.036766	1615.2	1699.6	2099.02	2767.65	5245.39	3035.98
ENSCAFG00845008497	SNTB1	903.802	-1.16922	0.364582	-3.20703	0.00134114	0.036766	1771.64	1077.89	905.525	715.754	403.869	548.134
ENSCAFG00845015889	ENSCAFG00845015889	2715.89	0.906937	0.282764	3.2074	0.0013394	0.036766	1891.51	1385.07	2390.32	3150.14	4102.46	3375.86
ENSCAFG00845000844	MVP	200.91	-1.51164	0.471983	-3.20275	0.00136124	0.0371515	446.974	216.129	229.71	158.943	78.4847	75.2204
ENSCAFG00845022036	ENSCAFG00845022036	1072.19	0.84453	0.263731	3.20224	0.00136362	0.0371515	782.204	604.242	913.847	1518.67	1455.24	1158.95
ENSCAFG00845029505	GCNT7	42.6332	-1.67787	0.523866	-3.20286	0.00136071	0.0371515	58.9192	83.6926	52.4339	27.6868	16.351	16.7156
ENSCAFG00845003315	PYGL	680.752	-1.0379	0.324282	-3.2006	0.00137141	0.037221	995.532	1030.98	722.422	543.481	297.588	494.505
ENSCAFG00845015764	DMP1	1067.45	-1.10931	0.346668	-3.19993	0.0013746	0.037221	1967.7	1334.48	1076.14	782.408	466.003	777.974
ENSCAFG00845016497	TMEM39A	166.375	-1.12648	0.351974	-3.20046	0.00137207	0.037221	202.154	300.742	182.27	88.1875	103.011	121.885
ENSCAFG00845012450	TAF9	519.202	1.30549	0.408098	3.19896	0.00137926	0.0372711	250.915	239.122	406.154	481.955	1110.23	626.837
ENSCAFG00845000815	LPCAT2	2018.31	-1.23083	0.385188	-3.19541	0.00139635	0.037273	3042.47	3058.92	2392.82	1568.92	604.986	1441.72
ENSCAFG00845008751	CAMK2G	2455.02	1.77243	0.554776	3.19485	0.00139904	0.037273	477.449	624.476	2233.02	2827.13	4015.8	4552.23
ENSCAFG00845012372	AQP4	26677.7	-1.39371	0.435909	-3.19725	0.00138746	0.037273	55875.8	34103.4	25963.1	22096.1	8098.64	13929
ENSCAFG00845012691	NPTX1	1740.9	1.50468	0.470915	3.19522	0.00139724	0.037273	432.752	700.811	1588	2200.59	2310.39	3212.89
ENSCAFG00845013062	MICOS13	4298.2	1.35609	0.424431	3.19508	0.00139791	0.037273	2486.8	1288.5	3468.13	5016.43	8819.71	4709.63
ENSCAFG00845022086	UNC5C	1549.2	-1.21435	0.379915	-3.19637	0.00139168	0.037273	2685.91	2119.91	1692.03	1265.39	519.961	1011.99
ENSCAFG00845028236	GRK7	102.965	1.34456	0.420792	3.19532	0.00139677	0.037273	40.634	48.7441	84.8929	129.205	147.159	167.156
ENSCAFG00845000732	DCUN1D5	892.04	1.45641	0.456799	3.1883	0.00143112	0.0373021	408.371	243.72	776.521	1118.75	1774.08	1030.8
ENSCAFG00845001263	HSPBP1	2116.23	1.24643	0.390811	3.18933	0.00142601	0.0373021	1038.2	814.853	1910.92	2282.62	3894.8	2755.99
ENSCAFG00845012269	ENSCAFG00845012269	15129.2	1.19589	0.37489	3.18998	0.00142282	0.0373021	11195.7	6134.39	10252.9	17647.8	30741.5	14803.1
ENSCAFG00845014104	TRPS1	1098.28	-0.844842	0.264626	-3.19259	0.00141001	0.0373021	1533.93	1580.04	1121.09	834.705	636.053	883.84
ENSCAFG00845014113	ARC	394.876	2.03684	0.638677	3.18916	0.00142688	0.0373021	90.4106	70.8168	302.951	333.267	469.273	1102.54
ENSCAFG00845014378	ENSCAFG00845014378	364.782	0.692624	0.217095	3.19042	0.00142067	0.0373021	283.422	275.91	277.983	474.777	412.045	464.556
ENSCAFG00845016024	INSL6	100.082	1.71543	0.537553	3.19119	0.00141689	0.0373021	26.4121	34.0289	79.0669	115.874	209.292	135.815
ENSCAFG00845017805	ITGAV	5164.89	-0.769258	0.241093	-3.19071	0.00141923	0.0373021	7347.64	6701.85	5483.08	4346.82	3124.67	3985.29
ENSCAFG00845019801	TLR3	136.158	-1.21295	0.379781	-3.1938	0.00140412	0.0373021	207.233	240.041	124.01	84.0858	75.2145	86.3642
ENSCAFG00845023469	FKBP9	1656.85	-1.12512	0.352405	-3.19268	0.00140959	0.0373021	2352.71	2035.29	2430.27	1425.36	593.54	1103.93
ENSCAFG00845030975	UQCRC1	5021.55	0.944487	0.296222	3.18845	0.00143039	0.0373021	3321.83	2998.22	3980.81	4966.19	8903.1	5959.13
ENSCAFG00845010283	ENSCAFG00845010283	118.02	-1.35248	0.424596	-3.18534	0.00144585	0.0373187	145.266	208.772	155.637	42.0429	63.7688	92.6326
ENSCAFG00845014452	TPD52	5133.83	-0.709552	0.222735	-3.18563	0.00144439	0.0373187	6688.35	6869.23	5558.82	3537.75	3569.42	4579.39
ENSCAFG00845018096	LOXL3	146.633	-1.39242	0.436999	-3.18633	0.0014409	0.0373187	238.725	222.567	177.276	117.925	42.5125	80.7923
ENSCAFG00845025096	RO60	2017.95	-0.965294	0.302958	-3.18623	0.00144138	0.0373187	3317.76	2932.92	1756.95	1258.21	1322.79	1519.03
ENSCAFG00845030533	ZDHHC23	254.254	1.411	0.442851	3.18616	0.00144173	0.0373187	102.601	91.9699	222.22	287.122	341.735	479.878
ENSCAFG00845014806	IRAG1	77.1641	-1.50257	0.471867	-3.1843	0.00145105	0.0373802	98.5374	165.546	77.4024	42.0429	47.4178	32.0383
ENSCAFG00845000759	PCSK6	1551.66	-1.52513	0.479206	-3.18262	0.0014595	0.0375248	2434.99	2676.32	1800.23	1065.43	286.142	1046.82
ENSCAFG00845014710	ZNF704	652.314	-1.07395	0.337713	-3.18007	0.00147238	0.0377826	870.583	1167.1	617.554	410.174	330.29	518.185
ENSCAFG00845026643	TMEM119	120.468	-2.00935	0.632999	-3.17433	0.00150183	0.0384637	353.515	149.911	74.9055	58.4499	58.8635	27.1629
ENSCAFG00845001992	NDUFA2	11857.3	1.00379	0.316302	3.17352	0.00150602	0.0384964	8544.31	6581.37	8545.89	13307.1	22382.8	11782.4
ENSCAFG00845006004	ENSCAFG00845006004	54450.5	1.62852	0.513415	3.17193	0.00151431	0.0386338	31568.5	15178.7	33092.4	50613.5	150527	45722.9
ENSCAFG00845013738	GLRX	2564.54	1.34455	0.424016	3.171	0.00151915	0.0386821	909.185	948.21	2489.36	3329.59	3749.28	3961.61
ENSCAFG00845019238	IL13RA1	1100.94	-1.2247	0.386299	-3.17034	0.00152259	0.0386821	1797.04	1960.8	869.736	809.069	472.543	696.485
ENSCAFG00845024808	HPRT1	6958.47	1.40881	0.444434	3.16989	0.00152496	0.0386821	2413.66	3579.47	5428.15	5799.87	15795	8734.62
ENSCAFG00845006854	ENSCAFG00845006854	1019.51	0.867445	0.273723	3.16906	0.00152933	0.0387186	736.491	652.986	774.856	1044.92	1707.04	1200.74
ENSCAFG00845000922	PROM1	467.427	1.08096	0.341285	3.16734	0.00153841	0.0388743	241.772	228.085	430.291	584.499	583.73	736.185
ENSCAFG00845030788	OTUB1	759.576	1.00384	0.317026	3.16643	0.0015432	0.0389209	387.039	412.025	716.596	980.317	1085.7	975.776
ENSCAFG00845012251	AKAP9	2340.44	-0.7898	0.249547	-3.16494	0.00155117	0.039041	3489.44	3130.66	2277.96	1695.05	1574.6	1874.94
ENSCAFG00845020039	ENSCAFG00845020039	40471.2	1.34368	0.42462	3.16443	0.00155386	0.039041	29523.6	12812.3	26297.7	42072.6	88182.4	43938.5
ENSCAFG00845017539	COL8A1	143.956	-1.11074	0.351072	-3.16384	0.001557	0.0390459	231.614	209.691	148.979	71.7805	101.376	100.294
ENSCAFG00845001653	ALDOA	15778.2	0.982809	0.310692	3.16329	0.00155997	0.0390465	7969.34	8834.63	15002.7	18244.6	23175.9	21442
ENSCAFG00845007714	SPOCK3	8434.43	-0.898838	0.284317	-3.1614	0.00157014	0.0391237	12718.4	11773.1	8451.01	6718.66	4408.22	6537.21
ENSCAFG00845015059	ACYP1	2999.59	1.04849	0.331688	3.16107	0.00157192	0.0391237	1431.33	1891.82	2540.96	3122.45	5384.38	3626.6
ENSCAFG00845029335	ENSCAFG00845029335	7470.61	1.22156	0.386384	3.16151	0.00156953	0.0391237	2805.78	4185.55	6460.18	7271.37	13801.9	10298.9
ENSCAFG00845007927	TUBB	4356.99	0.966378	0.305886	3.15927	0.00158165	0.0392184	2280.58	3128.82	3439	4402.2	7634.27	5257.07
ENSCAFG00845017639	TUBB2B	18295.9	0.78138	0.247317	3.15943	0.00158076	0.0392184	10420.6	13388.1	16567.4	21359.8	24266.5	23773.1
ENSCAFG00845030260	MAGEE2	1429.13	1.58614	0.502558	3.15613	0.00159876	0.0395685	315.929	687.015	1138.56	1318.71	3167.18	1947.37
ENSCAFG00845022928	MUTYH	602.537	-1.34588	0.426636	-3.15463	0.00160701	0.0396986	891.916	962.925	741.565	502.464	156.969	359.386
ENSCAFG00845000946	CAPN9	51.3529	2.12963	0.675244	3.15386	0.00161126	0.0397293	16.2536	7.35759	33.2913	58.4499	125.902	66.8626
ENSCAFG00845008569	GNG3	2663.17	1.26014	0.399638	3.15321	0.00161485	0.0397439	1013.82	1154.22	2537.63	2981.97	4254.52	4036.83
ENSCAFG00845020138	MSL2	909.928	-1.90719	0.605021	-3.15227	0.00162007	0.0397985	1834.62	2185.21	290.467	325.063	425.125	399.086
ENSCAFG00845019885	UQCRH	10661.1	1.09957	0.348995	3.15069	0.00162884	0.0398885	7526.43	5291.03	7533.83	10672.7	21537.5	11404.9
ENSCAFG00845020029	FBXO36	284.012	0.887038	0.281552	3.15053	0.00162976	0.0398885	235.677	180.261	181.438	363.004	431.666	312.025
ENSCAFG00845003057	LYAR	396.696	-1.6955	0.538629	-3.1478	0.00164504	0.0400837	926.454	580.33	312.939	306.605	91.5654	162.281
ENSCAFG00845004152	PMP22	2196.23	-1.2783	0.406134	-3.14748	0.00164682	0.0400837	4124.35	2793.13	2414.45	1964.74	753.78	1126.91
ENSCAFG00845026198	RASGRP1	4622.96	1.26246	0.401041	3.14796	0.00164416	0.0400837	1470.95	2678.16	4010.77	4743.67	7317.06	7517.17
ENSCAFG00845001912	TMEM25	526.399	1.41817	0.45094	3.14492	0.0016613	0.0403189	145.266	291.545	422.8	495.286	848.616	954.881
ENSCAFG00845009234	ELOVL4	559.546	1.1093	0.352753	3.1447	0.00166257	0.0403189	218.408	480.083	364.54	901.358	709.632	683.252
ENSCAFG00845029675	TBR1	535.745	1.60337	0.510094	3.14329	0.00167059	0.0404392	203.17	113.123	479.395	656.279	788.117	974.383
ENSCAFG00845001017	TCF25	8416.64	1.32641	0.422303	3.1409	0.0016843	0.0406391	2548.77	4495.49	7351.56	8229.13	14544.2	13330.7
ENSCAFG00845004682	MED29	1244.07	1.37899	0.439207	3.13971	0.00169112	0.0406391	700.936	544.462	826.458	1039.79	3046.19	1306.61
ENSCAFG00845016988	TMEM35A	771.495	1.06919	0.34049	3.14013	0.0016887	0.0406391	328.119	534.345	630.871	785.484	1214.88	1135.27
ENSCAFG00845028911	RASSF2	4347.92	-1.10143	0.350767	-3.14006	0.00168911	0.0406391	7171.89	5270.8	5354.08	3566.47	1599.13	3125.13
ENSCAFG00845000457	EPN1	415.958	1.27503	0.406168	3.13917	0.00169426	0.0406408	220.439	148.072	361.211	450.166	565.744	750.115
ENSCAFG00845021828	ITM2C	28159.1	1.42432	0.453822	3.13851	0.00169812	0.0406596	11318.6	8107.15	26436.7	36426.6	53036	33629.8
ENSCAFG00845010022	HINT2	1830.44	1.06443	0.339319	3.13696	0.00170711	0.0408012	1449.62	864.517	1237.61	1902.18	3433.7	2095.03
ENSCAFG00845004239	GARRE1	589.131	-0.951868	0.303558	-3.13571	0.00171441	0.0409018	808.616	824.05	699.95	479.904	268.156	454.108
ENSCAFG00845016363	TP53INP2	3355.08	-1.04269	0.332692	-3.1341	0.0017238	0.041052	5708.06	4040.24	3806.03	2736.89	1407.82	2431.43
ENSCAFG00845018333	EFCAB14	2605.95	-1.0576	0.337567	-3.13301	0.00173025	0.0411315	4362.06	3463.59	2738.21	2107.27	1079.16	1885.39
ENSCAFG00845001252	HCN1	847.427	1.61995	0.517345	3.13128	0.00174045	0.0412258	202.154	289.705	755.713	801.891	1569.69	1465.41
ENSCAFG00845001919	HNRNPH3	926.966	-1.19985	0.383166	-3.1314	0.00173973	0.0412258	1157.05	1932.29	786.508	664.483	449.652	571.814
ENSCAFG00845003641	RAD51B	253.325	-1.05419	0.33702	-3.12798	0.00176013	0.0415505	415.482	326.493	283.809	215.342	152.064	126.76
ENSCAFG00845010094	TNN	574.994	-0.698995	0.223469	-3.12793	0.00176043	0.0415505	821.822	668.621	645.02	457.345	421.855	435.303
ENSCAFG00845016564	GALNTL6	273.145	1.40554	0.449486	3.127	0.001766	0.0416078	75.1728	160.028	213.065	301.478	524.866	364.262
ENSCAFG00845007269	NCKAP5	500.62	-1.38573	0.443451	-3.12488	0.00177881	0.0417352	898.011	781.744	494.376	397.869	135.713	296.006
ENSCAFG00845017470	CCDC85B	3803.69	1.068	0.341859	3.12408	0.00178362	0.0417352	2251.12	1565.33	3553.02	4764.18	5861.82	4826.64
ENSCAFG00845020564	ENSCAFG00845020564	637.31	-0.885755	0.283464	-3.12476	0.00177953	0.0417352	953.882	825.89	699.118	447.09	551.028	346.85
ENSCAFG00845023730	ENSCAFG00845023730	712.119	1.64056	0.525145	3.12401	0.00178401	0.0417352	277.327	129.678	630.039	1018.26	1301.54	915.878
ENSCAFG00845025556	ATP5O	17956.8	0.879462	0.281655	3.12248	0.00179332	0.0418789	12652.4	10270.3	15016.9	19134.6	29994.2	20672.4
ENSCAFG00845008603	PYCR1	975.342	1.46006	0.467717	3.12167	0.00179827	0.0419206	286.469	446.054	826.458	1006.98	2145.25	1140.84
ENSCAFG00845020872	DPCD	2094.71	0.799174	0.256404	3.11685	0.00182795	0.0424244	1608.09	1340	1637.1	2285.7	3368.3	2329.05
ENSCAFG00845021240	FUBP3	1363.29	-0.890973	0.285842	-3.11701	0.00182693	0.0424244	2095.7	1798.01	1421.54	1210.01	778.306	876.179
ENSCAFG00845025862	UQCC2	5386.78	1.36991	0.439554	3.1166	0.0018295	0.0424244	4011.59	1574.52	3429.84	5903.44	11741.6	5659.64
ENSCAFG00845026316	COX7A2L	5276.19	1.33639	0.428941	3.11555	0.00183602	0.0425013	2004.27	2691.04	4283.76	4755.97	11759.6	6162.5
ENSCAFG00845009135	FLOT2	876.874	1.0878	0.349577	3.11177	0.00185968	0.0425163	374.848	562.856	744.894	867.519	1399.64	1311.48
ENSCAFG00845009528	ENSCAFG00845009528	80.5355	2.54143	0.816161	3.11389	0.00184641	0.0425163	31.4913	17.4743	21.6394	102.544	287.777	22.2875
ENSCAFG00845016286	VSNL1	7837.91	1.88182	0.60444	3.11332	0.00184996	0.0425163	1671.07	1366.67	6998.67	7774.86	17412.2	11804
ENSCAFG00845019268	ENSCAFG00845019268	3317.51	-0.885661	0.284394	-3.11421	0.0018444	0.0425163	4530.69	5189.86	3192.64	2295.95	2781.3	1914.64
ENSCAFG00845022352	H4C4	4491.1	0.998256	0.320844	3.11135	0.00186236	0.0425163	3610.33	2031.62	3346.61	6057.25	7346.49	4554.32
ENSCAFG00845024064	ITGB1BP1	2697.07	0.594553	0.191042	3.11216	0.00185721	0.0425163	2322.23	2110.71	2013.29	3096.82	3577.59	3061.75
ENSCAFG00845027887	RHOQ	960.726	-0.983723	0.316043	-3.11263	0.0018543	0.0425163	1661.93	1310.57	857.252	690.119	549.393	695.092
ENSCAFG00845029710	TMEM38A	822.066	1.39604	0.44847	3.1129	0.00185259	0.0425163	297.644	299.822	759.875	845.985	1525.55	1203.53
ENSCAFG00845029194	WIPI1	808.061	-0.759332	0.244117	-3.11053	0.00186752	0.0425608	1181.43	1050.3	817.302	629.618	547.758	621.961
ENSCAFG00845007083	MAPRE2	4499.39	-0.808537	0.260124	-3.10827	0.00188185	0.0428138	5850.27	6610.8	4725.71	3756.17	2555.66	3497.75
ENSCAFG00845000579	AP1S1	4018.14	0.914926	0.294603	3.10562	0.00189882	0.0429242	2535.56	2333.28	3484.77	4589.85	6824.9	4340.5
ENSCAFG00845000703	MAZ	625.18	-1.64387	0.529629	-3.10382	0.00191041	0.0429242	1787.89	589.527	465.247	367.106	212.563	328.741
ENSCAFG00845003917	APBB2	2574.01	-1.02736	0.330836	-3.10534	0.00190063	0.0429242	4195.46	3490.26	2677.46	2108.3	1100.42	1872.15
ENSCAFG00845004629	TIMM50	850.088	0.822436	0.264891	3.10481	0.001904	0.0429242	573.955	521.469	745.726	945.452	1290.09	1023.83
ENSCAFG00845005121	PAXX	8968.79	1.15318	0.371218	3.10648	0.00189327	0.0429242	6662.95	3482.9	6544.25	10813.2	17283	9026.45
ENSCAFG00845025031	POLA2	1089.44	-1.37686	0.443313	-3.10584	0.00189737	0.0429242	1827.51	1595.68	1297.53	1013.13	304.128	498.684
ENSCAFG00845028333	WNK1	4698.62	-1.15359	0.371614	-3.10428	0.00190743	0.0429242	7941.91	6420.42	5089.41	3573.65	1602.4	3563.92
ENSCAFG00845029708	ENSCAFG00845029708	648.727	1.22622	0.395111	3.10347	0.00191264	0.0429242	427.672	231.764	505.196	733.187	1263.93	730.613
ENSCAFG00845019691	GAN	792.433	-0.954218	0.307798	-3.10014	0.00193429	0.0432638	1272.86	1078.81	786.508	499.387	436.571	680.466
ENSCAFG00845019977	KCNMB4	2451.14	1.62706	0.524833	3.10014	0.00193431	0.0432638	858.392	554.579	2183.08	2516.42	5439.97	3154.38
ENSCAFG00845003112	PCSK1	1089.66	1.7579	0.567151	3.09952	0.00193835	0.0432811	297.644	187.619	1006.23	1374.08	1908.16	1764.2
ENSCAFG00845021392	ZMAT1	311.638	-1.18218	0.381535	-3.09849	0.00194509	0.0433074	466.275	532.506	300.454	254.308	127.538	188.748
ENSCAFG00845030056	DPP4	48.2267	1.69854	0.54821	3.09834	0.00194607	0.0433074	17.2694	32.1895	18.3102	53.3227	106.281	61.9872
ENSCAFG00845005727	H1-0	436.069	-3.79608	1.22565	-3.09719	0.00195364	0.0433659	1465.87	934.414	39.9496	34.8648	103.011	38.3067
ENSCAFG00845022634	NDUFA12	9626.16	1.13802	0.36758	3.09598	0.00196161	0.0433659	6664.99	3961.14	7417.31	10377.4	18993.3	10342.8
ENSCAFG00845028939	MYO9B	1107.94	-1.36854	0.441933	-3.09672	0.00195678	0.0433659	1744.21	1752.03	1297.53	922.893	266.521	664.447
ENSCAFG00845029311	MOSPD2	2046.92	-1.15173	0.372011	-3.09596	0.0019618	0.0433659	3489.44	3014.77	1967.52	1577.12	755.415	1477.25
ENSCAFG00845024098	CAT	5052.75	-1.04853	0.33884	-3.09448	0.00197159	0.0435096	7175.96	8084.16	5178.47	4162.25	2071.67	3644.01
ENSCAFG00845009151	CAMK1	1344.4	1.06895	0.345527	3.09368	0.00197689	0.0435542	684.682	662.183	1255.92	1493.04	2238.45	1732.16
ENSCAFG00845011094	LRP1B	729.381	1.16332	0.376218	3.09213	0.00198727	0.043709	417.514	332.931	599.244	703.449	1432.35	890.805
ENSCAFG00845015636	COL4A3	885.395	-1.51903	0.491402	-3.09121	0.0019934	0.043709	1314.51	1443.93	1181.84	659.355	152.064	560.671
ENSCAFG00845023172	ATP2B3	287.561	1.12318	0.36337	3.09101	0.00199479	0.043709	125.965	151.75	264.666	353.775	407.139	422.07
ENSCAFG00845003730	ELMOD1	2626.74	1.46517	0.474335	3.0889	0.002009	0.0437765	667.413	1400.7	2121.49	2384.14	5606.75	3579.93
ENSCAFG00845012839	CLMP	262.966	1.59748	0.517084	3.08941	0.00200557	0.0437765	189.964	54.2622	147.314	381.462	552.663	252.128
ENSCAFG00845022575	CFAP73	40.3848	-2.32287	0.752047	-3.08873	0.00201013	0.0437765	82.2838	78.1744	39.9496	9.22893	27.7967	4.8754
ENSCAFG00845003920	TBC1D24	484.075	0.958157	0.310317	3.08767	0.0020173	0.0438606	234.661	320.975	431.123	580.397	616.432	720.862
ENSCAFG00845006097	ENSCAFG00845006097	5102.01	1.26674	0.410485	3.08595	0.00202906	0.0440161	2698.1	1887.22	4401.12	4535.5	9828.57	7261.56
ENSCAFG00845006113	CGREF1	1241.81	1.68383	0.545697	3.08564	0.00203114	0.0440161	377.896	238.202	1151.88	1687.87	2398.69	1596.34
ENSCAFG00845016174	CLDND1	6285.98	-0.920708	0.298431	-3.08516	0.00203443	0.0440161	9822.24	7984.83	6873.83	5657.33	3163.91	4213.74
ENSCAFG00845015407	MRPS26	1993.95	0.892207	0.289317	3.08384	0.00204348	0.0441399	1312.48	1009.83	1865.98	2483.61	2764.95	2526.85
ENSCAFG00845007548	ENSCAFG00845007548	18907.2	1.36673	0.443422	3.08222	0.00205461	0.0443079	13452.9	6908.78	11335.7	18805.5	45522.7	17417.7
ENSCAFG00845022276	LRRC55	399.534	1.58469	0.51433	3.08108	0.00206249	0.0444055	127.997	107.605	363.708	523.998	461.097	812.798
ENSCAFG00845000888	HSPG2	474.392	-1.44094	0.468324	-3.07681	0.0020923	0.044528	738.522	786.343	556.798	415.302	111.187	238.198
ENSCAFG00845003157	AP2S1	3802.51	0.875933	0.284501	3.07885	0.00207804	0.044528	2257.22	2168.65	3620.43	4359.13	5366.39	5043.25
ENSCAFG00845003204	SARS1	4249.45	1.10112	0.357979	3.07593	0.00209844	0.044528	2557.91	1825.6	3721.97	4309.91	7684.96	5396.37
ENSCAFG00845011628	CRB2	203.814	-1.31872	0.42866	-3.07638	0.00209529	0.044528	345.389	252.917	276.318	166.121	58.8635	123.278
ENSCAFG00845015029	BIN2	139.467	-1.06034	0.344668	-3.07643	0.00209497	0.044528	238.725	166.466	161.463	102.544	73.5794	94.0255
ENSCAFG00845017241	MYL1	45.8517	4.01375	1.30391	3.07825	0.00208222	0.044528	0	0	15.8134	73.8314	147.159	38.3067
ENSCAFG00845021540	ENSCAFG00845021540	417.293	2.41984	0.785943	3.0789	0.00207768	0.044528	112.759	66.2183	214.729	272.766	1669.43	167.853
ENSCAFG00845027576	TET2	584.692	-0.806055	0.261927	-3.07741	0.0020881	0.044528	815.727	819.452	598.412	421.454	366.262	486.843
ENSCAFG00845029752	RASSF7	180.013	1.30373	0.42378	3.07643	0.00209493	0.044528	60.9509	103.006	146.482	234.825	328.655	206.16
ENSCAFG00845000908	TSHZ3	344.984	1.29221	0.420359	3.07406	0.00211167	0.0446656	138.155	143.473	317.932	370.182	562.473	537.687
ENSCAFG00845019448	PRKD3	1002.12	-0.960289	0.31238	-3.0741	0.00211136	0.0446656	1576.6	1490.83	903.86	808.044	672.025	561.367
ENSCAFG00845023611	MBOAT2	2209.75	-0.82119	0.267218	-3.07311	0.00211841	0.0447367	3367.54	2848.31	2252.99	1731.96	1275.38	1782.31
ENSCAFG00845008307	SRSF4	288.417	-0.969625	0.315805	-3.07032	0.00213827	0.0450336	365.706	492.959	287.97	197.909	170.05	215.91
ENSCAFG00845012549	CCDC171	111.84	-1.17782	0.383631	-3.07018	0.00213927	0.0450336	149.33	206.013	109.861	70.7551	70.3092	64.7731
ENSCAFG00845002557	LCP2	159.314	-1.92436	0.627022	-3.06905	0.00214738	0.0451324	310.85	358.683	88.2221	90.2384	27.7967	80.0958
ENSCAFG00845000673	ZNF532	2269.65	-1.00757	0.328478	-3.06739	0.00215935	0.0452405	3310.65	3443.35	2342.05	2045.75	1039.92	1436.15
ENSCAFG00845002175	ENSCAFG00845002175	819.343	1.29898	0.423468	3.06747	0.00215878	0.0452405	304.755	329.252	785.676	1111.57	1415.99	968.811
ENSCAFG00845005661	NFIA	2868.16	-1.1084	0.361597	-3.0653	0.0021745	0.0454858	4528.66	4622.41	2607.54	2064.2	1156.01	2230.15
ENSCAFG00845002157	ENSCAFG00845002157	70.8976	1.96154	0.641059	3.05984	0.00221453	0.0459644	9.14264	24.8319	52.4339	116.9	135.713	86.3642
ENSCAFG00845004410	SGPL1	649.253	-1.24956	0.408378	-3.05982	0.00221473	0.0459644	993.5	939.013	812.309	441.963	181.496	527.239
ENSCAFG00845007331	NOTCH2	2004.71	-0.950818	0.310647	-3.06076	0.00220774	0.0459644	2704.19	3226.3	1999.15	1389.47	1000.68	1708.48
ENSCAFG00845008396	ARHGEF17	1006.63	1.02043	0.333299	3.06162	0.00220143	0.0459644	437.831	749.555	807.315	1281.8	1079.16	1684.1
ENSCAFG00845024801	PLD1	1884.2	-1.40041	0.457638	-3.06009	0.00221268	0.0459644	3622.52	2495.14	2083.21	1614.04	464.368	1025.92
ENSCAFG00845026288	ENSCAFG00845026288	4241.66	1.07207	0.350549	3.05826	0.0022263	0.0461321	2365.91	2336.96	3498.92	3974.59	8258.88	5014.69
ENSCAFG00845009157	NEB	407.53	-1.13082	0.369875	-3.0573	0.00223339	0.0462067	427.672	790.941	461.085	202.011	230.549	332.92
ENSCAFG00845020192	ENSCAFG00845020192	75.9459	-1.87385	0.613113	-3.05628	0.00224099	0.0462916	108.696	154.509	96.5449	31.7885	9.81058	54.3259
ENSCAFG00845007870	HINT1	18946.8	1.00735	0.329678	3.05556	0.00224644	0.0463092	14512.4	8939.48	14311.9	20379.5	34642.8	20894.6
ENSCAFG00845012311	RASSF9	352.763	-1.66125	0.543905	-3.0543	0.00225583	0.0463092	800.489	523.309	286.306	176.375	70.3092	259.789
ENSCAFG00845023210	CALCB	171.744	1.67004	0.546685	3.05485	0.00225171	0.0463092	147.298	65.2986	34.1236	311.733	271.426	200.588
ENSCAFG00845024090	NR1H3	79.8324	-1.48165	0.48508	-3.05445	0.00225473	0.0463092	113.775	148.072	92.3835	51.2718	21.2563	52.2364
ENSCAFG00845016167	GRK5	757.998	-1.34717	0.441816	-3.04917	0.00229474	0.0469821	1480.09	1084.33	702.447	522.972	214.198	543.955
ENSCAFG00845021756	PAIP2B	2154.1	-1.47297	0.483095	-3.04902	0.00229588	0.0469821	4129.43	2558.6	2815.62	1695.05	423.49	1302.43
ENSCAFG00845027247	C3orf80	760.724	1.78092	0.584179	3.04858	0.00229925	0.0469821	218.408	115.882	694.124	933.147	1298.27	1304.52
ENSCAFG00845001517	ENSCAFG00845001517	581.145	-1.21769	0.39965	-3.0469	0.00231214	0.0471097	874.646	893.948	671.653	507.591	183.131	355.904
ENSCAFG00845024633	ECM2	331.572	-1.29665	0.425572	-3.04684	0.00231261	0.0471097	532.305	641.03	241.362	232.774	150.429	191.533
ENSCAFG00845016862	GGT7	1341.31	0.777098	0.255406	3.0426	0.00234546	0.0477055	801.505	977.64	1186	1433.56	1793.7	1855.44
ENSCAFG00845027245	MAOA	2244.95	-0.900916	0.296161	-3.04198	0.00235027	0.0477299	3025.2	3621.78	2126.48	1831.43	1247.58	1617.24
ENSCAFG00845017862	MKS1	159.836	-1.09467	0.360231	-3.0388	0.00237523	0.0480892	251.931	206.932	195.587	135.358	70.3092	98.9009
ENSCAFG00845005989	GPX3	413.995	1.09827	0.361594	3.0373	0.00238707	0.0482553	178.789	269.472	342.901	488.108	459.462	745.239
ENSCAFG00845004901	CUX1	1130.24	-0.881298	0.290581	-3.03288	0.00242229	0.0485228	1440.47	1521.18	1436.52	887.002	533.042	963.239
ENSCAFG00845010856	MEGF10	1050.38	-1.09161	0.359776	-3.03415	0.00241217	0.0485228	1347.02	2015.98	927.996	745.492	505.245	760.562
ENSCAFG00845017918	MRPL32	546.925	1.18617	0.39102	3.03354	0.00241703	0.0485228	387.039	231.764	382.018	566.041	1133.12	581.565
ENSCAFG00845020072	UBE2E2	1890.27	-0.96313	0.317488	-3.0336	0.00241656	0.0485228	2252.14	3495.78	1748.63	1132.08	1322.79	1390.18
ENSCAFG00845021237	DYNC1I1	3157.01	1.23402	0.406573	3.03517	0.002404	0.0485228	1090.01	1547.85	3012.03	3447.52	5116.22	4728.44
ENSCAFG00845026075	ENSCAFG00845026075	47.0433	1.86242	0.614002	3.03325	0.00241938	0.0485228	24.3804	11.9561	24.1362	64.6025	116.092	41.0926
ENSCAFG00845000878	SNX9	1174.94	-0.946178	0.312337	-3.02935	0.00245079	0.0485842	1637.55	1781.46	1224.29	948.528	546.123	911.699
ENSCAFG00845003824	SCN1B	4301.76	1.94983	0.643598	3.02958	0.00244893	0.0485842	757.823	609.761	3939.2	4719.06	7621.19	8163.51
ENSCAFG00845012694	ENSCAFG00845012694	1828.32	1.03236	0.340778	3.02941	0.0024503	0.0485842	1157.05	911.422	1532.23	2211.87	3371.57	1785.79
ENSCAFG00845016747	GALNT3	1259.28	-1.16512	0.384694	-3.02869	0.00245614	0.0485842	2137.35	1745.59	1344.14	1141.31	459.462	727.827
ENSCAFG00845018163	HIF1AN	347.247	-0.822769	0.271683	-3.02842	0.00245838	0.0485842	483.544	462.609	387.012	252.257	202.752	295.31
ENSCAFG00845020710	ZDHHC20	5087.93	-1.10519	0.364733	-3.03013	0.00244445	0.0485842	9243.21	7040.3	4558.42	4140.71	2169.77	3375.17
ENSCAFG00845021040	ADAM23	1084.66	1.03421	0.341296	3.03025	0.00244349	0.0485842	517.067	710.008	908.021	1022.36	1479.76	1870.76
ENSCAFG00845027804	AGMO	705.985	-1.09546	0.361335	-3.0317	0.00243183	0.0485842	1199.72	969.363	718.261	595.778	286.142	466.645
ENSCAFG00845028010	ENSCAFG00845028010	3816.08	0.99403	0.328151	3.02918	0.00245216	0.0485842	1865.1	2233.03	3553.85	4214.54	6319.65	4710.33
ENSCAFG00845030025	PTPRN	1167.74	1.4249	0.470767	3.02677	0.00247181	0.0487767	266.152	562.856	1071.98	1600.71	1566.42	1938.32
ENSCAFG00845004318	ZPR1	1349.94	0.81909	0.270672	3.02614	0.00247696	0.0488056	818.774	825.89	1285.05	1611.99	1728.3	1829.67
ENSCAFG00845002890	SV2B	2805.66	1.33348	0.44088	3.02459	0.00248971	0.048984	944.74	1130.31	2706.59	2906.09	4609.34	4536.91
ENSCAFG00845007920	DNAH11	46.3435	-2.19546	0.726377	-3.02248	0.00250711	0.0491318	42.6657	150.831	34.9559	20.5087	13.0808	16.0192
ENSCAFG00845012190	CCR1	232.226	-1.01001	0.334105	-3.02303	0.00250256	0.0491318	359.611	290.625	282.976	175.35	103.011	181.783
ENSCAFG00845023139	SELENBP1	384.653	-0.700281	0.231702	-3.02233	0.00250835	0.0491318	497.766	475.484	455.259	333.267	282.872	263.271
ENSCAFG00845007294	KLHDC3	4652.68	0.966489	0.319872	3.02149	0.00251538	0.0491967	2372.01	2662.53	4414.43	5064.63	7281.09	6121.41
ENSCAFG00845000631	TRIM56	140.829	-1.2321	0.407918	-3.02045	0.00252395	0.049219	216.376	198.655	179.773	94.3401	45.7827	110.045
ENSCAFG00845015023	ENSCAFG00845015023	433.206	1.6648	0.551139	3.02066	0.00252224	0.049219	120.886	118.641	382.85	446.065	1015.4	515.399
ENSCAFG00845023341	ANKRD28	2482.63	-0.714472	0.236681	-3.01871	0.00253852	0.0494302	3406.14	3334.83	2515.16	2159.57	1705.41	1774.64
ENSCAFG00845002559	CNGB1	62.7315	-1.91986	0.636607	-3.01577	0.00256331	0.0497408	60.9509	179.341	58.2598	26.6613	16.351	34.8243
ENSCAFG00845015949	ARHGAP42	860.025	-1.16774	0.387244	-3.01553	0.00256531	0.0497408	1538	1304.13	729.913	710.627	366.262	511.22
ENSCAFG00845020213	LURAP1	660.928	-1.35776	0.450263	-3.01548	0.00256574	0.0497408	1122.51	541.703	1190.17	448.116	192.941	470.128
ENSCAFG00845000489	LCMT1	2895.91	1.00152	0.332477	3.0123	0.00259276	0.0497542	1787.89	1647.18	2351.2	2761.5	5477.58	3350.09
ENSCAFG00845001961	CPEB2	2951.97	-0.929243	0.308483	-3.0123	0.00259276	0.0497542	4328.53	4611.37	2674.96	1736.06	1826.4	2534.51
ENSCAFG00845009165	STON2	1321.43	-0.917154	0.304253	-3.01445	0.00257447	0.0497542	2239.95	1698.68	1246.76	964.935	743.969	1034.28
ENSCAFG00845013011	ATP5F1D	10962.9	1.62717	0.540267	3.01179	0.00259714	0.0497542	8095.3	5866.76	2123.99	8491.64	26426.4	14773.2
ENSCAFG00845013397	sp13	281.48	-1.4896	0.494411	-3.01288	0.00258785	0.0497542	608.494	412.025	225.549	230.723	96.4707	115.617
ENSCAFG00845015299	GAP43	11716.4	1.33366	0.442594	3.01329	0.00258431	0.0497542	4377.29	4633.44	10957	11718.7	23740	14872.1
ENSCAFG00845019509	TEAD1	366.038	-1.37079	0.454811	-3.01398	0.00257846	0.0497542	510.972	771.628	302.951	219.443	120.997	270.236
ENSCAFG00845022259	SNX25	1209.38	0.648115	0.215219	3.01142	0.00260025	0.0497542	851.282	879.232	1096.12	1404.85	1443.79	1581.02
ENSCAFG00845026633	ENO2	22575.5	1.51004	0.501156	3.01312	0.0025858	0.0497542	5163.56	10002.6	20032.2	21437.8	47123.5	31693.6
ENSCAFG00845015946	PRDX2	17494.5	0.875341	0.290744	3.01069	0.00260654	0.0498025	10376.9	11490.7	15163.4	18154.3	29567.5	20214.1
ENSCAFG00845007542	BVES	133.504	-1.03172	0.342741	-3.0102	0.00261075	0.0498111	175.742	194.057	169.786	76.9077	70.3092	114.224
ENSCAFG00845000024	RBFA	866.261	1.0423	0.346325	3.0096	0.00261593	0.0498201	428.688	502.156	766.533	1004.93	1559.88	935.38
ENSCAFG00845022793	MAPRE1	661.402	-0.79904	0.265526	-3.00927	0.00261874	0.0498201	826.901	1019.95	673.317	548.608	459.462	440.179
ENSCAFG00845002037	ENSCAFG00845002037	7471.08	1.11534	0.371373	3.00329	0.00267074	0.0499419	4766.36	2814.28	6575.04	8381.92	13366.9	8921.98
ENSCAFG00845010043	FRYL	1484.17	-0.770266	0.256538	-3.00254	0.00267735	0.0499419	1929.1	2084.96	1602.15	1192.58	850.251	1246.01
ENSCAFG00845015443	KLK4	269.142	2.11949	0.704758	3.00739	0.00263498	0.0499419	52.8242	34.0289	214.729	203.036	691.646	418.588
ENSCAFG00845018916	PARD3B	291.159	-1.30297	0.433854	-3.00324	0.00267122	0.0499419	535.352	426.74	282.976	210.214	88.2953	203.374
ENSCAFG00845022850	PIN1	2187.25	1.13229	0.376699	3.00582	0.00264862	0.0499419	1330.76	871.875	1907.59	2311.33	4099.19	2602.77
ENSCAFG00845023221	RAB3A	2748.98	1.39618	0.464474	3.00593	0.00264767	0.0499419	854.329	963.845	2722.4	3202.44	4568.46	4182.39
ENSCAFG00845025583	PRSS56	258.802	1.15778	0.385609	3.00247	0.00267795	0.0499419	95.4898	162.787	221.387	325.063	428.395	319.687
ENSCAFG00845025841	ENSCAFG00845025841	80.8189	1.92918	0.641675	3.00647	0.00264297	0.0499419	13.206	23.9122	63.2536	164.07	138.983	81.4888
ENSCAFG00845026419	ENSCAFG00845026419	176.968	-1.22099	0.406199	-3.0059	0.00264792	0.0499419	349.452	145.312	248.021	108.696	112.822	97.508
ENSCAFG00845026524	ARPC2	6884.79	0.755761	0.251576	3.00411	0.00266361	0.0499419	4403.71	4956.26	6003.26	7287.78	10523.5	8134.25
ENSCAFG00845027910	VANGL1	210.712	-1.04137	0.346762	-3.00313	0.00267219	0.0499419	274.279	312.698	265.498	180.477	89.9304	141.387
ENSCAFG00845028624	MARCHF7	2098.05	-0.947601	0.315325	-3.00516	0.00265445	0.0499419	3211.1	3365.18	1714.5	1450.99	1335.87	1510.68
ENSCAFG00845029273	ENSCAFG00845029273	538.637	1.1425	0.379962	3.00689	0.00263935	0.0499419	338.278	217.969	450.265	591.677	1013.76	619.872
ENSCAFG00845029665	STMN2	14840.5	1.33033	0.443034	3.00277	0.00267536	0.0499419	4722.68	6360.64	14251.2	15054.4	25679.2	22975

## Sheet: PFC-G
gene_id	gene_name	baseMean	log2FoldChange	lfcSE	stat	pvalue	padj	Control1	Control2	Control3	SI1	SI2	SI3
ENSCAFG00845023471	PIK3R2	79.6254	5.25781	0.597976	8.79269	1.46021e-18	2.17396e-14	5.19331	2.07071	5.05683	110.295	188.471	166.666
ENSCAFG00845028959	NCAPD2	1686.37	3.78853	0.453797	8.34851	6.91323e-17	5.1462e-13	250.317	235.025	197.216	3739.68	990.381	4705.58
ENSCAFG00845028913	AMZ2	3802.9	-1.06304	0.133091	-7.98732	1.37903e-15	6.84365e-12	5659.67	4784.37	4986.03	2621.8	2367.89	2397.63
ENSCAFG00845014588	HAPLN4	1080.48	1.17434	0.174773	6.71922	1.82698e-11	6.80001e-08	739.527	619.141	630.84	1648.68	1288	1556.68
ENSCAFG00845003815	ENSCAFG00845003815	1912.19	-1.01767	0.175313	-5.80491	6.44e-09	1.91758e-05	2818.93	2654.65	2204.78	1422.34	1273.45	1098.98
ENSCAFG00845006859	CNPY3	1346.38	0.77517	0.139026	5.57573	2.46493e-08	6.11631e-05	938.95	994.975	1045.5	1744.03	1558.7	1796.11
ENSCAFG00845016636	GTF2A2	460.108	1.04984	0.190734	5.50421	3.70817e-08	7.88676e-05	296.019	317.853	285.711	527.346	668.744	664.973
ENSCAFG00845016618	ST3GAL3	147.639	1.7596	0.321905	5.46622	4.59722e-08	8.55543e-05	64.397	48.6616	89.7587	204.505	251.779	226.734
ENSCAFG00845030094	SPPL3	1111.58	0.866274	0.161311	5.3702	7.86499e-08	0.000130104	793.537	685.404	884.945	1355.71	1447.37	1502.54
ENSCAFG00845017294	CAAP1	792.124	-0.971471	0.181834	-5.34261	9.16155e-08	0.000136397	915.061	1174.09	1059.41	473.348	542.854	587.985
ENSCAFG00845001940	S100A13	5211.7	-0.818298	0.165689	-4.93875	7.86252e-07	0.000975477	5590.08	7358.26	7004.97	4141.79	3761.41	3413.7
ENSCAFG00845023540	PACS2	2479.57	-0.727837	0.146962	-4.95253	7.32537e-07	0.000975477	3014.2	3407.35	2855.84	1686.59	2009.87	1903.55
ENSCAFG00845025464	CNTN2	761.632	1.06008	0.217962	4.86361	1.15262e-06	0.00132001	636.7	414.141	429.831	1044.35	1025.31	1019.46
ENSCAFG00845028817	AXIN1	253.87	1.15247	0.244857	4.70669	2.5177e-06	0.00267739	154.761	172.904	144.12	425.094	326.003	300.338
ENSCAFG00845002980	SYT14	181.141	-2.2521	0.501997	-4.48627	7.24811e-06	0.00652224	189.036	197.752	512.004	57.4451	91.6885	38.917
ENSCAFG00845005575	IGSF9B	375.312	0.947444	0.210624	4.49826	6.85112e-06	0.00652224	269.013	273.333	226.293	492.879	563.957	426.395
ENSCAFG00845008268	ATP6V1C1	5902.36	-0.84043	0.187576	-4.48048	7.44748e-06	0.00652224	7700.64	6910.98	8113.68	3384.67	4211.12	5093.05
ENSCAFG00845002180	ENSCAFG00845002180	13.2087	-7.32816	1.65008	-4.4411	8.9501e-06	0.00666245	13.5026	11.3889	54.3609	0	0	0
ENSCAFG00845027098	HCN4	425.566	2.74543	0.617962	4.44271	8.88308e-06	0.00666245	197.346	110.783	22.7557	363.053	843.388	1016.07
ENSCAFG00845027606	NPTN	8735.88	-0.789821	0.177142	-4.45869	8.2464e-06	0.00666245	10794.8	11722.3	10688.9	6957.75	5039.23	7212.34
ENSCAFG00845023616	TTC39A	12.6523	6.96183	1.59269	4.37112	1.23609e-05	0.00876326	0	0	0	9.19122	37.112	29.6108
ENSCAFG00845016592	CLDN22	13.0461	-7.31648	1.69472	-4.31723	1.57998e-05	0.0106922	56.0877	8.28283	13.9063	0	0	0
ENSCAFG00845002016	MAPK3	727.342	-4.31555	1.00513	-4.29352	1.7586e-05	0.0113835	1652.51	2241.54	261.691	20.6802	120.796	66.8358
ENSCAFG00845008682	TBC1D22A	2024.75	-0.838804	0.198637	-4.2228	2.41288e-05	0.0149679	1999.42	3010.81	2782.52	1326.98	1461.92	1566.83
ENSCAFG00845027106	RPS10	60.4971	-1.73392	0.41199	-4.20865	2.56901e-05	0.015299	105.943	102.5	70.7956	22.9781	26.9244	33.8409
ENSCAFG00845022559	PLEKHA3	265.418	-1.24028	0.296471	-4.18349	2.87072e-05	0.0164382	327.178	428.636	361.563	217.143	125.162	132.825
ENSCAFG00845002676	ENSCAFG00845002676	8.51867	-6.69902	1.60558	-4.17232	3.0151e-05	0.0166255	16.6186	15.5303	18.9631	0	0	0
ENSCAFG00845018822	ENSCAFG00845018822	273.239	-0.790022	0.190225	-4.15308	3.28025e-05	0.0174415	328.217	372.727	337.543	203.356	197.931	199.661
ENSCAFG00845012188	ENSCAFG00845012188	8.93556	6.45417	1.57945	4.08633	4.38242e-05	0.0224984	0	0	0	18.3824	17.4645	17.7665
ENSCAFG00845010143	SCRT1	444.195	1.25186	0.307751	4.06777	4.74643e-05	0.0227951	243.047	345.808	198.481	767.467	668.744	441.624
ENSCAFG00845025745	BCAP29	441.543	-1.03052	0.253321	-4.06804	4.74106e-05	0.0227951	784.189	491.793	501.89	313.65	269.244	288.494
ENSCAFG00845012253	NSRP1	553.095	-0.73677	0.185467	-3.97252	7.11163e-05	0.0330869	732.256	637.778	705.428	360.755	473.724	408.629
ENSCAFG00845017670	ENSCAFG00845017670	9.9512	-6.92516	1.75804	-3.93914	8.17727e-05	0.0368367	5.19331	39.3434	15.1705	0	0	0
ENSCAFG00845022491	ROMO1	3779.43	-0.646475	0.1644	-3.93234	8.41247e-05	0.0368367	4516.1	4782.3	4538.51	2791.83	2546.17	3501.69
ENSCAFG00845006724	LDB3	115.218	1.22227	0.311824	3.91973	8.86487e-05	0.0377086	68.5517	81.7929	56.8893	149.357	189.198	145.516
ENSCAFG00845021572	ENSCAFG00845021572	401.45	-1.17556	0.302536	-3.8857	0.000102036	0.0421977	646.047	648.131	374.205	288.375	186.288	265.651
ENSCAFG00845008871	ACOXL	191.991	-1.15838	0.301276	-3.84492	0.00012059	0.0485229	239.931	307.5	249.049	82.721	128.073	144.67

## Sheet: Par-W
gene_id	gene_name	baseMean	log2FoldChange	lfcSE	stat	pvalue	padj	Control1	Control2	Control3	SI1	SI2	SI3
ENSCAFG00845018379	ECSIT	161.151	11.0731	1.34314	8.2442	1.66274e-16	2.66637e-12	0	0	0	479.218	145.67	342.016
ENSCAFG00845005093	PTP4A2	448.519	-4.8962	0.816462	-5.99685	2.01181e-09	1.61307e-05	1020.6	180.183	1404.15	18.1522	14.1802	53.8429
ENSCAFG00845029980	ENSCAFG00845029980	98.9906	6.23923	1.19032	5.24163	1.5916e-07	0.000850765	1.14933	4.00406	2.79897	508.261	19.3367	58.393
ENSCAFG00845024997	IP6K1	404.785	1.35091	0.268283	5.03541	4.76836e-07	0.00191164	252.277	203.206	227.65	642.588	509.199	593.789
ENSCAFG00845016794	C1orf54	340.096	1.71875	0.35388	4.85686	1.1926e-06	0.00318742	159.757	123.125	192.196	633.512	399.624	532.362
ENSCAFG00845022393	ADORA2A	598.96	4.95317	1.01507	4.87963	1.06285e-06	0.00318742	55.7424	19.0193	37.3196	1633.7	1804.76	43.226
ENSCAFG00845019671	ARNT	40.6313	-3.21134	0.717167	-4.47782	7.54102e-06	0.0172754	78.729	67.068	74.6392	1.81522	15.4693	6.06681

## Sheet: Par-G
gene_id	gene_name	baseMean	log2FoldChange	lfcSE	stat	pvalue	padj	Control1	Control2	Control3	SI1	SI2	SI3
ENSCAFG00845030809	COX8A	2237.89	-2.60299	0.36732	-7.08642	1.37623e-12	2.21146e-08	5896.01	3285.41	2347.82	579.871	876.053	442.157
ENSCAFG00845023048	B3GALT6	269.139	1.79717	0.300919	5.97226	2.3399e-09	1.87999e-05	152.232	117.702	90.7936	428.765	479.98	345.363
ENSCAFG00845015521	ENSCAFG00845015521	306.349	-1.65183	0.29698	-5.56208	2.66584e-08	0.000118371	438.341	410.676	544.762	196.439	131.724	116.153
ENSCAFG00845027860	RETN	49.5578	-3.32339	0.599393	-5.54458	2.94656e-08	0.000118371	128.479	49.8952	91.8617	12.2774	6.31552	8.51791
ENSCAFG00845014835	ENSCAFG00845014835	198.79	2.34911	0.455092	5.16184	2.4454e-07	0.000785904	42.1066	40.9397	112.157	443.875	295.025	258.635
ENSCAFG00845023492	STK25	1260.03	0.87547	0.180927	4.8388	1.30624e-06	0.00299856	957.656	928.819	780.825	1720.73	1570.76	1601.37
ENSCAFG00845026277	LRRC3B	161.555	2.54719	0.525492	4.84725	1.25187e-06	0.00299856	63.6998	15.3524	61.9533	372.1	290.514	165.712
ENSCAFG00845016242	DUSP19	13.8721	7.04976	1.4813	4.75915	1.94406e-06	0.00390488	0	0	0	30.2213	24.3599	28.6512
ENSCAFG00845003037	ENSCAFG00845003037	13.137	-7.36013	1.55453	-4.73464	2.19445e-06	0.00391806	42.1066	15.3524	21.3632	0	0	0
ENSCAFG00845026685	ENSCAFG00845026685	12.7583	-7.31287	1.57164	-4.65303	3.27099e-06	0.00525615	14.0355	42.219	20.295	0	0	0
ENSCAFG00845006146	ENSCAFG00845006146	857.321	-0.929413	0.202901	-4.58063	4.63575e-06	0.00677199	1107.73	1165.5	1100.2	590.26	498.024	682.207
ENSCAFG00845004160	CACNG8	49.0206	-3.02118	0.668946	-4.51633	6.29203e-06	0.00842555	134.957	43.4984	83.3165	16.9995	4.51109	10.841
ENSCAFG00845022662	LSM5	890.488	-0.87929	0.196264	-4.48013	7.45984e-06	0.00922093	1021.36	1324.14	1116.23	643.147	589.148	648.91
ENSCAFG00845015793	H4C4	792.275	-1.01215	0.226818	-4.4624	8.1047e-06	0.00930246	1117.44	1177.02	883.368	621.426	483.589	470.808
ENSCAFG00845029980	ENSCAFG00845029980	64.2774	4.78325	1.09019	4.38754	1.14641e-05	0.0122811	1.07966	12.7936	0	96.3304	255.328	20.1332
ENSCAFG00845023762	BTBD3	3297.09	-1.14342	0.268299	-4.26175	2.02835e-05	0.020371	4076.78	3557.91	5982.76	1792.5	2604.7	1767.85
ENSCAFG00845027428	MYO5A	1192.63	4.17398	1.01168	4.12579	3.69464e-05	0.0349231	142.515	163.759	69.4304	330.546	4900.85	1548.71
ENSCAFG00845000335	ENSCAFG00845000335	391.88	-1.54364	0.376021	-4.1052	4.03959e-05	0.0360623	643.475	667.828	439.014	315.435	156.986	128.543
ENSCAFG00845021220	CCNB1IP1	187.088	-2.41287	0.598574	-4.03103	5.55324e-05	0.0469658	132.798	216.213	596.033	27.3881	97.4395	52.6562
ENSCAFG00845025262	ARFGAP2	595.868	1.41732	0.353863	4.00528	6.1945e-05	0.0496668	457.774	177.832	337.539	1088.91	732.601	780.55
ENSCAFG00845025439	H4C4	5613.95	-0.922989	0.231081	-3.99422	6.49078e-05	0.0496668	8222.67	8232.71	5597.16	4555.86	3781.19	3294.11

## Sheet: Occ-W
gene_id	gene_name	baseMean	log2FoldChange	lfcSE	stat	pvalue	padj	Control1	Control2	Control3	SI1	SI2	SI3
ENSCAFG00845028959	NCAPD2	2567.48	4.50369	0.277481	16.2306	3.06259e-59	4.58439e-55	263.716	209.337	173.793	5886.65	4996.88	3874.48
ENSCAFG00845004270	RANBP3L	140.585	-5.27801	0.613986	-8.5963	8.23261e-18	6.1617e-14	435.131	157.003	230.219	5.127	11.7258	4.30498
ENSCAFG00845011393	TMTC2	162.949	7.49823	0.931684	8.04805	8.41256e-16	4.19759e-12	0	3.97475	0	153.81	299.009	520.903
ENSCAFG00845029668	USP21	93.5968	-4.4422	0.681338	-6.51982	7.03895e-11	2.63415e-07	318.487	64.921	153.48	8.545	7.53803	8.60996
ENSCAFG00845007809	ALDOC	20688.8	1.10524	0.213743	5.17089	2.32983e-07	0.000697505	13039.7	11973.9	14379.7	23742.3	27549.8	33447.1
ENSCAFG00845026127	ENSCAFG00845026127	25.4623	5.61447	1.10177	5.09588	3.47119e-07	0.000866004	2.02858	0.662459	0	30.762	43.5531	75.7676
ENSCAFG00845005184	ENSCAFG00845005184	140.042	2.37735	0.503672	4.72004	2.35797e-06	0.00504236	65.9289	29.1482	40.6269	140.993	229.491	334.066
ENSCAFG00845011170	RIT1	145.105	1.46684	0.317113	4.62562	3.73482e-06	0.00698832	72.0147	84.1323	74.4827	164.919	252.943	222.137
ENSCAFG00845004798	ENSCAFG00845004798	56.1838	-3.18654	0.69951	-4.55539	5.22893e-06	0.00869687	57.8146	70.2207	176.05	5.9815	18.4263	8.60996
ENSCAFG00845005727	H1-0	411.958	3.9761	0.899964	4.41807	9.95874e-06	0.0149072	36.5145	46.3721	65.4545	46.143	1510.12	767.147
ENSCAFG00845013026	SCUBE2	253.044	1.75066	0.400172	4.37477	1.21563e-05	0.0155506	77.0861	160.978	108.339	514.409	350.937	306.515
ENSCAFG00845022963	ENSCAFG00845022963	286.619	-1.62914	0.374549	-4.34961	1.36381e-05	0.0155506	472.66	279.558	548.464	108.522	134.009	176.504
ENSCAFG00845026960	ENSCAFG00845026960	691.593	0.807543	0.186264	4.33549	1.45439e-05	0.0155506	471.645	545.866	489.78	908.334	927.178	806.753
ENSCAFG00845027996	ENSCAFG00845027996	18.0834	7.4191	1.71007	4.33849	1.43465e-05	0.0155506	0	0	0	58.106	45.2282	5.16598
ENSCAFG00845014271	ENSCAFG00845014271	1526.84	2.35916	0.554003	4.25839	2.05909e-05	0.0205483	370.216	555.803	568.777	3694.86	3214.55	756.815
ENSCAFG00845016618	ST3GAL3	91.6156	-2.78046	0.676349	-4.11099	3.93971e-05	0.0368585	44.6288	189.463	246.019	23.0715	30.1521	16.3589

## Sheet: Occ-G
gene_id	gene_name	baseMean	log2FoldChange	lfcSE	stat	pvalue	padj	Control1	Control2	Control3	SI1	SI2	SI3
ENSCAFG00845000903	ENSCAFG00845000903	730.978	-2.56311	0.415831	-6.16382	7.10088e-10	5.74035e-06	1642.49	422.614	1685.85	203.346	203.189	228.384
ENSCAFG00845025133	ZFP36L2	173.721	7.16689	1.15305	6.21562	5.11237e-10	5.74035e-06	3.55362	0.951833	2.58566	41.8654	542.947	450.423
ENSCAFG00845023677	CEP95	1835.53	1.26234	0.22212	5.68315	1.32232e-08	7.12645e-05	985.065	1197.41	1058.4	3326.51	2524.87	1920.96
ENSCAFG00845008033	TMEM179B	24.787	-7.82139	1.42507	-5.48844	4.05505e-08	0.00014388	18.4788	46.6398	83.603	0	0	0
ENSCAFG00845022086	UNC5C	326.778	-1.68065	0.307136	-5.47201	4.44954e-08	0.00014388	589.902	435.94	468.005	108.85	132.128	225.846
ENSCAFG00845028559	GK5	287.212	1.7359	0.320757	5.4119	6.23601e-08	0.00016804	140.013	168.475	89.6363	569.37	438.577	317.199
ENSCAFG00845020234	GLNA2	4728.13	-3.1401	0.591051	-5.31275	1.07983e-07	0.000249411	9854.91	2930.7	12693	1056.2	813.865	1020.11
ENSCAFG00845030809	COX8A	713.163	-1.80109	0.355083	-5.07231	3.93012e-07	0.000794277	892.67	1798.01	634.349	387.554	272.029	294.361
ENSCAFG00845023852	KDELR3	256.202	1.43915	0.310005	4.64233	3.44495e-06	0.00618866	175.549	81.8577	156.002	356.454	410.819	356.532
ENSCAFG00845006103	BBS10	476.702	1.09734	0.241533	4.54322	5.54006e-06	0.00814287	263.679	365.504	282.699	671.043	776.114	501.175
ENSCAFG00845027227	EEF1AKMT4	70.4578	2.14921	0.47164	4.5569	5.19151e-06	0.00814287	12.793	36.1697	29.3042	112.439	89.936	142.105
ENSCAFG00845015905	ENSCAFG00845015905	43.1468	2.38169	0.530355	4.49074	7.09776e-06	0.00882742	14.2145	17.133	10.3426	53.827	55.516	107.848
ENSCAFG00845023274	GLCCI1	660.816	-1.05775	0.235208	-4.4971	6.88875e-06	0.00882742	842.209	942.315	894.639	395.927	566.264	323.543
ENSCAFG00845024000	GKN1	48.6949	-3.04196	0.700302	-4.34378	1.40054e-05	0.0161743	29.8504	80.9058	149.968	7.17693	16.6548	7.61278
ENSCAFG00845002016	MAPK3	714.527	1.63964	0.401703	4.08171	4.47049e-05	0.0361395	356.073	461.639	224.091	458.127	1433.42	1353.81
ENSCAFG00845013977	LENEP	10.7093	-6.60899	1.60333	-4.12205	3.75523e-05	0.0361395	6.39652	28.555	29.3042	0	0	0
ENSCAFG00845019609	ENSCAFG00845019609	99.1322	-1.88469	0.461137	-4.08706	4.36875e-05	0.0361395	226.721	126.594	114.631	21.5308	53.2954	52.0207
ENSCAFG00845019651	FAAH	74.4216	2.66985	0.651974	4.09503	4.22122e-05	0.0361395	29.1397	10.4702	20.6853	49.0423	82.1637	255.028
ENSCAFG00845024177	DPH6	155.344	1.0645	0.257703	4.13073	3.61611e-05	0.0361395	92.3942	98.0388	111.183	240.427	192.085	197.932
ENSCAFG00845007911	CNPY2	3388.61	1.06124	0.264399	4.01377	5.9756e-05	0.044641	1349.67	2740.33	2497.75	4480.79	3905	5358.13
ENSCAFG00845008424	TPPP3	570.754	-1.1357	0.283223	-4.0099	6.07435e-05	0.044641	891.96	584.426	877.401	324.158	485.21	261.372
ENSCAFG00845008375	COX7B2	31.9719	-4.69163	1.17847	-3.98113	6.85874e-05	0.048214	61.1223	121.835	1.72377	2.39231	2.22064	2.53759

## Sheet: Amy
gene_id	gene_name	baseMean	log2FoldChange	lfcSE	stat	pvalue	padj	Control1	Control2	Control3	SI1	SI2	SI3
ENSCAFG00845029980	ENSCAFG00845029980	350.907	7.59618	1.32665	5.72584	1.02922e-08	0.000136156	1.82789	3.44811	5.75582	825.439	2.76773	1266.2
ENSCAFG00845017355	ENSCAFG00845017355	70.4838	-5.84732	1.09101	-5.35954	8.34359e-08	0.000551887	40.2135	124.132	249.803	0	2.76773	5.98678

## Sheet: Hippo
gene_id	gene_name	baseMean	log2FoldChange	lfcSE	stat	pvalue	padj	Control1	Control2	Control3	SI1	SI2	SI3
ENSCAFG00845014422	TLCD4	150.221	-1.72011	0.308266	-5.57995	2.4059e-08	0.000390238	265.199	208.831	218.074	69.6737	50.1644	89.3845
ENSCAFG00845003226	NBL1	578.8	-0.919462	0.171393	-5.36464	8.11113e-08	0.000611993	726.139	720.159	826.786	425.411	412.642	361.663
ENSCAFG00845013175	ENSCAFG00845013175	650.815	-2.97397	0.560686	-5.30416	1.13192e-07	0.000611993	242.648	1240.7	1980.68	144.037	135.929	160.892
ENSCAFG00845003438	GGPS1	1099.09	-2.02215	0.424684	-4.76154	1.92117e-06	0.00779036	1040.05	1814.99	2436.74	493.075	611.681	198.021
ENSCAFG00845007762	NRM	33.0019	-5.36708	1.15759	-4.63644	3.54467e-06	0.0114989	16.2367	34.5492	143.171	2.67976	0	1.37515
ENSCAFG00845011754	GLO1	5692.69	1.40726	0.306366	4.5934	4.36081e-06	0.0117887	2849.53	3071.81	3430.4	8783.57	11410	4610.86
ENSCAFG00845004023	WTIP	126.984	-1.52784	0.337016	-4.53344	5.80303e-06	0.0122085	169.583	231.864	165.926	77.7129	45.3097	71.5076
ENSCAFG00845029958	ENSCAFG00845029958	10.2114	6.98818	1.54413	4.52563	6.02146e-06	0.0122085	0	0	0	12.7288	21.0367	27.5029
ENSCAFG00845021280	SMCO3	12.8157	-6.92855	1.54725	-4.47797	7.53571e-06	0.013581	41.4937	10.7486	24.6519	0	0	0
ENSCAFG00845007558	ENSCAFG00845007558	19.6512	6.96545	1.59807	4.35866	1.30862e-05	0.0212259	0	0.767761	0	12.0589	12.9456	92.1348
ENSCAFG00845017716	EGR4	54.0487	-1.76266	0.41145	-4.28402	1.83547e-05	0.0260844	91.1057	66.0274	93.8668	26.1276	21.0367	26.1278
ENSCAFG00845028855	LY96	122.7	1.2988	0.303964	4.27286	1.9298e-05	0.0260844	69.4568	85.9892	56.8889	179.544	195.803	148.516
ENSCAFG00845017709	ENSCAFG00845017709	945.406	0.77911	0.183206	4.25266	2.11249e-05	0.0263574	718.021	611.137	758.519	1111.43	1378.71	1094.62
ENSCAFG00845003703	ZFP36L1	955.863	0.718268	0.169563	4.236	2.2754e-05	0.0263621	699.078	741.657	729.127	1351.94	1186.14	1027.23
ENSCAFG00845023616	TTC39A	16.2224	-7.26878	1.73329	-4.19364	2.74509e-05	0.0296835	51.4161	2.30328	43.6149	0	0	0
ENSCAFG00845005353	PTPN2	524.156	0.995442	0.242146	4.11092	3.94089e-05	0.0388002	343.676	327.834	377.363	540.641	898.104	657.32
ENSCAFG00845021041	ENSCAFG00845021041	132.763	2.42164	0.590117	4.10366	4.06661e-05	0.0388002	54.1222	62.1886	8.53334	181.553	260.531	229.649
ENSCAFG00845025442	CD36	609.788	0.838293	0.207464	4.04067	5.32982e-05	0.0480276	425.761	427.643	457.008	650.511	957.977	739.829
